# Supplementary material for: Evolution of ion channels in cetaceans: a natural experiment in the tree of life
Source: Sci Rep. 2024 Jul 23;14:17024. doi: 10.1038/s41598-024-66082-1 (PMC11266680; doi:10.1038/s41598-024-66082-1)
Supplement: Supplementary file 1 — Supplementary Table S1. [file 41598_2024_66082_MOESM1_ESM.xlsx]

## Sheet: Elephant
Protein stable ID version	Gene name	Gene description
ENSLAFP00000000207.3	KCNH8	potassium voltage-gated channel subfamily H member 8 [Source:HGNC Symbol;Acc:HGNC:18864]
ENSLAFP00000000716.2	KCNMB1	potassium calcium-activated channel subfamily M regulatory beta subunit 1 [Source:HGNC Symbol;Acc:HGNC:6285]
ENSLAFP00000000850.3	TRPC4	transient receptor potential cation channel subfamily C member 4 [Source:HGNC Symbol;Acc:HGNC:12336]
ENSLAFP00000001168.3	CLCN3	chloride voltage-gated channel 3 [Source:HGNC Symbol;Acc:HGNC:2021]
ENSLAFP00000001354.3	CNGA3	cyclic nucleotide gated channel subunit alpha 3 [Source:HGNC Symbol;Acc:HGNC:2150]
ENSLAFP00000001358.4	SCN2A	sodium voltage-gated channel alpha subunit 2 [Source:HGNC Symbol;Acc:HGNC:10588]
ENSLAFP00000001521.2	KCNJ13	potassium inwardly rectifying channel subfamily J member 13 [Source:NCBI gene;Acc:100670925]
ENSLAFP00000001667.3	TRPM7	transient receptor potential cation channel subfamily M member 7 [Source:HGNC Symbol;Acc:HGNC:17994]
ENSLAFP00000001696.4	SCN8A	sodium voltage-gated channel alpha subunit 8 [Source:HGNC Symbol;Acc:HGNC:10596]
ENSLAFP00000001872.3	CLCN4	chloride voltage-gated channel 4 [Source:HGNC Symbol;Acc:HGNC:2022]
ENSLAFP00000001909.3	SLC9C2	solute carrier family 9 member C2 (putative) [Source:HGNC Symbol;Acc:HGNC:28664]
ENSLAFP00000002469.4	ITPR1	inositol 1,4,5-trisphosphate receptor type 1 [Source:HGNC Symbol;Acc:HGNC:6180]
ENSLAFP00000002562.2	KCNMB3	potassium calcium-activated channel subfamily M regulatory beta subunit 3 [Source:HGNC Symbol;Acc:HGNC:6287]
ENSLAFP00000002563.3	KCNH2	potassium voltage-gated channel subfamily H member 2 [Source:HGNC Symbol;Acc:HGNC:6251]
ENSLAFP00000002600.4	SCN9A	sodium voltage-gated channel alpha subunit 9 [Source:HGNC Symbol;Acc:HGNC:10597]
ENSLAFP00000002797.4	CNGB3	cyclic nucleotide gated channel subunit beta 3 [Source:HGNC Symbol;Acc:HGNC:2153]
ENSLAFP00000002904.3	KCNMA1	potassium calcium-activated channel subfamily M alpha 1 [Source:HGNC Symbol;Acc:HGNC:6284]
ENSLAFP00000002940.2	KCNK1	potassium two pore domain channel subfamily K member 1 [Source:HGNC Symbol;Acc:HGNC:6272]
ENSLAFP00000002972.3	KCNS1	potassium voltage-gated channel modifier subfamily S member 1 [Source:HGNC Symbol;Acc:HGNC:6300]
ENSLAFP00000003022.3	CLCN7	chloride voltage-gated channel 7 [Source:HGNC Symbol;Acc:HGNC:2025]
ENSLAFP00000003052.3	TRPC3	transient receptor potential cation channel subfamily C member 3 [Source:HGNC Symbol;Acc:HGNC:12335]
ENSLAFP00000003254.3	GLRA2	glycine receptor alpha 2 [Source:HGNC Symbol;Acc:HGNC:4327]
ENSLAFP00000003277.3	PKD2	polycystin 2, transient receptor potential cation channel [Source:NCBI gene;Acc:100669961]
ENSLAFP00000003445.3	TMC7	transmembrane channel like 7 [Source:HGNC Symbol;Acc:HGNC:23000]
ENSLAFP00000003573.2	CLCC1	chloride channel CLIC like 1 [Source:HGNC Symbol;Acc:HGNC:29675]
ENSLAFP00000003621.3	TRPC7	transient receptor potential cation channel subfamily C member 7 [Source:HGNC Symbol;Acc:HGNC:20754]
ENSLAFP00000003852.4	TMC5	transmembrane channel like 5 [Source:HGNC Symbol;Acc:HGNC:22999]
ENSLAFP00000004010.2	KCNMB4	potassium calcium-activated channel subfamily M regulatory beta subunit 4 [Source:HGNC Symbol;Acc:HGNC:6289]
ENSLAFP00000004122.2	KCNMB2
ENSLAFP00000004147.2	KCNK13	potassium two pore domain channel subfamily K member 13 [Source:HGNC Symbol;Acc:HGNC:6275]
ENSLAFP00000004214.2	KCNJ1	potassium inwardly rectifying channel subfamily J member 1 [Source:HGNC Symbol;Acc:HGNC:6255]
ENSLAFP00000004280.3	KCNT2	potassium sodium-activated channel subfamily T member 2 [Source:HGNC Symbol;Acc:HGNC:18866]
ENSLAFP00000004341.3	KCNH5	potassium voltage-gated channel subfamily H member 5 [Source:HGNC Symbol;Acc:HGNC:6254]
ENSLAFP00000004412.3	NALCN
ENSLAFP00000004510.3	P2RX1	purinergic receptor P2X 1 [Source:HGNC Symbol;Acc:HGNC:8533]
ENSLAFP00000004521.3	CACFD1	calcium channel flower domain containing 1 [Source:HGNC Symbol;Acc:HGNC:1365]
ENSLAFP00000004771.4	ITPR2
ENSLAFP00000004772.4	KCNQ3	potassium voltage-gated channel subfamily Q member 3 [Source:HGNC Symbol;Acc:HGNC:6297]
ENSLAFP00000005098.3	KCNG4	potassium voltage-gated channel modifier subfamily G member 4 [Source:HGNC Symbol;Acc:HGNC:19697]
ENSLAFP00000005123.4	CACNA1I	calcium voltage-gated channel subunit alpha1 I [Source:HGNC Symbol;Acc:HGNC:1396]
ENSLAFP00000005476.4	SCN7A	sodium voltage-gated channel alpha subunit 7 [Source:HGNC Symbol;Acc:HGNC:10594]
ENSLAFP00000005493.3	CNGB1
ENSLAFP00000005517.3	RYR2	ryanodine receptor 2 [Source:HGNC Symbol;Acc:HGNC:10484]
ENSLAFP00000005554.3	KCNB1	potassium voltage-gated channel subfamily B member 1 [Source:HGNC Symbol;Acc:HGNC:6231]
ENSLAFP00000005910.4	CACNA1G	calcium voltage-gated channel subunit alpha1 G [Source:NCBI gene;Acc:100666554]
ENSLAFP00000006060.2	KCNJ2	potassium inwardly rectifying channel subfamily J member 2 [Source:HGNC Symbol;Acc:HGNC:6263]
ENSLAFP00000006086.2	KCNJ6	potassium inwardly rectifying channel subfamily J member 6 [Source:HGNC Symbol;Acc:HGNC:6267]
ENSLAFP00000006305.2	KCNJ14	potassium inwardly rectifying channel subfamily J member 14 [Source:HGNC Symbol;Acc:HGNC:6260]
ENSLAFP00000006371.2	HTR3A	5-hydroxytryptamine receptor 3A [Source:HGNC Symbol;Acc:HGNC:5297]
ENSLAFP00000006634.4	TRPM2	transient receptor potential cation channel subfamily M member 2 [Source:HGNC Symbol;Acc:HGNC:12339]
ENSLAFP00000006693.4	TPCN2
ENSLAFP00000006749.2	CACNG6	calcium voltage-gated channel auxiliary subunit gamma 6 [Source:HGNC Symbol;Acc:HGNC:13625]
ENSLAFP00000007021.3	CATSPER3	cation channel sperm associated 3 [Source:HGNC Symbol;Acc:HGNC:20819]
ENSLAFP00000007088.3	CATSPER4	cation channel sperm associated 4 [Source:NCBI gene;Acc:100671199]
ENSLAFP00000007216.3	KCND2	potassium voltage-gated channel subfamily D member 2 [Source:HGNC Symbol;Acc:HGNC:6238]
ENSLAFP00000007506.3		cholinergic receptor nicotinic alpha 7 subunit [Source:HGNC Symbol;Acc:HGNC:1960]
ENSLAFP00000007516.4	SCN3A	sodium voltage-gated channel alpha subunit 3 [Source:HGNC Symbol;Acc:HGNC:10590]
ENSLAFP00000007744.3	CACNA1E	calcium voltage-gated channel subunit alpha1 E [Source:HGNC Symbol;Acc:HGNC:1392]
ENSLAFP00000007763.3	KCNV1	potassium voltage-gated channel modifier subfamily V member 1 [Source:HGNC Symbol;Acc:HGNC:18861]
ENSLAFP00000008091.3	SLC9C1	solute carrier family 9 member C1 [Source:HGNC Symbol;Acc:HGNC:31401]
ENSLAFP00000008291.2	KCNJ12
ENSLAFP00000008355.3	GLRA3	glycine receptor alpha 3 [Source:HGNC Symbol;Acc:HGNC:4328]
ENSLAFP00000008382.3	KCNH7	potassium voltage-gated channel subfamily H member 7 [Source:HGNC Symbol;Acc:HGNC:18863]
ENSLAFP00000008401.4	SCN1A	sodium voltage-gated channel alpha subunit 1 [Source:NCBI gene;Acc:100672780]
ENSLAFP00000008476.3	KCND1	potassium voltage-gated channel subfamily D member 1 [Source:HGNC Symbol;Acc:HGNC:6237]
ENSLAFP00000008493.4	TRPA1	transient receptor potential cation channel subfamily A member 1 [Source:HGNC Symbol;Acc:HGNC:497]
ENSLAFP00000008540.3	KCNH6	potassium voltage-gated channel subfamily H member 6 [Source:HGNC Symbol;Acc:HGNC:18862]
ENSLAFP00000008546.2	CATSPER2	cation channel sperm associated 2 [Source:HGNC Symbol;Acc:HGNC:18810]
ENSLAFP00000008737.3		potassium voltage-gated channel subfamily H member 1 [Source:NCBI gene;Acc:100668443]
ENSLAFP00000009027.4	KCNN2	potassium calcium-activated channel subfamily N member 2 [Source:HGNC Symbol;Acc:HGNC:6291]
ENSLAFP00000009182.3	GRIA4	glutamate ionotropic receptor AMPA type subunit 4 [Source:HGNC Symbol;Acc:HGNC:4574]
ENSLAFP00000009212.3	CLCN6	chloride voltage-gated channel 6 [Source:HGNC Symbol;Acc:HGNC:2024]
ENSLAFP00000009224.4	KCNG1	potassium voltage-gated channel modifier subfamily G member 1 [Source:HGNC Symbol;Acc:HGNC:6248]
ENSLAFP00000009694.3	KCNK17	potassium two pore domain channel subfamily K member 17 [Source:HGNC Symbol;Acc:HGNC:14465]
ENSLAFP00000009700.3	KCNK16	potassium two pore domain channel subfamily K member 16 [Source:HGNC Symbol;Acc:HGNC:14464]
ENSLAFP00000009753.3	GRIA3	glutamate ionotropic receptor AMPA type subunit 3 [Source:HGNC Symbol;Acc:HGNC:4573]
ENSLAFP00000009770.3	TMC2	transmembrane channel like 2 [Source:NCBI gene;Acc:100669759]
ENSLAFP00000009773.3	PKD2L2	polycystin 2 like 2, transient receptor potential cation channel [Source:HGNC Symbol;Acc:HGNC:9012]
ENSLAFP00000010054.2	KCNK3	potassium two pore domain channel subfamily K member 3 [Source:NCBI gene;Acc:100672525]
ENSLAFP00000010502.3	MCOLN1	mucolipin 1 [Source:HGNC Symbol;Acc:HGNC:13356]
ENSLAFP00000010801.3	PKD1L1	polycystin 1 like 1, transient receptor potential channel interacting [Source:HGNC Symbol;Acc:HGNC:18053]
ENSLAFP00000010951.3		chloride channel protein ClC-Kb-like [Source:NCBI gene;Acc:100654229]
ENSLAFP00000010960.4	PKD1L2
ENSLAFP00000011051.3	TRPV3	transient receptor potential cation channel subfamily V member 3 [Source:HGNC Symbol;Acc:HGNC:18084]
ENSLAFP00000011058.3	TRPV1	transient receptor potential cation channel subfamily V member 1 [Source:HGNC Symbol;Acc:HGNC:12716]
ENSLAFP00000011067.3	P2RX5
ENSLAFP00000011180.1	KCNA1	potassium voltage-gated channel subfamily A member 1 [Source:HGNC Symbol;Acc:HGNC:6218]
ENSLAFP00000011236.2	PIEZO2
ENSLAFP00000011434.4	GRIA1	glutamate ionotropic receptor AMPA type subunit 1 [Source:HGNC Symbol;Acc:HGNC:4571]
ENSLAFP00000011467.2	KCNJ15	potassium inwardly rectifying channel subfamily J member 15 [Source:HGNC Symbol;Acc:HGNC:6261]
ENSLAFP00000011640.3	KCNK5	potassium two pore domain channel subfamily K member 5 [Source:HGNC Symbol;Acc:HGNC:6280]
ENSLAFP00000011757.4	CNGA1	cyclic nucleotide gated channel subunit alpha 1 [Source:HGNC Symbol;Acc:HGNC:2148]
ENSLAFP00000011929.4	CACNA1S	calcium voltage-gated channel subunit alpha1 S [Source:HGNC Symbol;Acc:HGNC:1397]
ENSLAFP00000012268.3	KCND3	potassium voltage-gated channel subfamily D member 3 [Source:HGNC Symbol;Acc:HGNC:6239]
ENSLAFP00000012546.3	PKD2L1	polycystin 2 like 1, transient receptor potential cation channel [Source:NCBI gene;Acc:100666067]
ENSLAFP00000012633.3	TRPC6	transient receptor potential cation channel subfamily C member 6 [Source:HGNC Symbol;Acc:HGNC:12338]
ENSLAFP00000012722.3	CATSPERB	cation channel sperm associated auxiliary subunit beta [Source:NCBI gene;Acc:100660186]
ENSLAFP00000012943.3	PKD1	polycystin 1, transient receptor potential channel interacting [Source:HGNC Symbol;Acc:HGNC:9008]
ENSLAFP00000013003.3	TRPM8	transient receptor potential cation channel subfamily M member 8 [Source:NCBI gene;Acc:100669499]
ENSLAFP00000013441.3	MCOLN3	mucolipin 3 [Source:HGNC Symbol;Acc:HGNC:13358]
ENSLAFP00000013719.4	PKD1L3
ENSLAFP00000014329.2	HVCN1	hydrogen voltage gated channel 1 [Source:HGNC Symbol;Acc:HGNC:28240]
ENSLAFP00000014497.2	KCNV2	potassium voltage-gated channel modifier subfamily V member 2 [Source:HGNC Symbol;Acc:HGNC:19698]
ENSLAFP00000014727.2	TMC4	transmembrane channel like 4 [Source:HGNC Symbol;Acc:HGNC:22998]
ENSLAFP00000014806.4	CACNA1C	calcium voltage-gated channel subunit alpha1 C [Source:HGNC Symbol;Acc:HGNC:1390]
ENSLAFP00000015035.4	TRPC5	transient receptor potential cation channel subfamily C member 5 [Source:HGNC Symbol;Acc:HGNC:12337]
ENSLAFP00000015160.4	KCNK10	potassium two pore domain channel subfamily K member 10 [Source:HGNC Symbol;Acc:HGNC:6273]
ENSLAFP00000015219.3	CLCN5	chloride voltage-gated channel 5 [Source:HGNC Symbol;Acc:HGNC:2023]
ENSLAFP00000015307.3	GABRB2	gamma-aminobutyric acid type A receptor beta2 subunit [Source:HGNC Symbol;Acc:HGNC:4082]
ENSLAFP00000015383.3	KCNC1	potassium voltage-gated channel subfamily C member 1 [Source:HGNC Symbol;Acc:HGNC:6233]
ENSLAFP00000015403.4	TRPM1	transient receptor potential cation channel subfamily M member 1 [Source:HGNC Symbol;Acc:HGNC:7146]
ENSLAFP00000015504.3	TRPV6
ENSLAFP00000015578.2	CACNG1	calcium voltage-gated channel auxiliary subunit gamma 1 [Source:HGNC Symbol;Acc:HGNC:1405]
ENSLAFP00000015916.2	KCNA2	potassium voltage-gated channel subfamily A member 2 [Source:HGNC Symbol;Acc:HGNC:6220]
ENSLAFP00000016185.3	KCNU1	potassium calcium-activated channel subfamily U member 1 [Source:HGNC Symbol;Acc:HGNC:18867]
ENSLAFP00000016700.2	KCNJ3	potassium inwardly rectifying channel subfamily J member 3 [Source:HGNC Symbol;Acc:HGNC:6264]
ENSLAFP00000016759.2	TRPM3	transient receptor potential cation channel subfamily M member 3 [Source:NCBI gene;Acc:100666723]
ENSLAFP00000016862.2	GLRA1	glycine receptor alpha 1 [Source:HGNC Symbol;Acc:HGNC:4326]
ENSLAFP00000016972.2	KCNH3	potassium voltage-gated channel subfamily H member 3 [Source:NCBI gene;Acc:100657792]
ENSLAFP00000017035.2	KCNN4	potassium calcium-activated channel subfamily N member 4 [Source:HGNC Symbol;Acc:HGNC:6293]
ENSLAFP00000017124.2	KCNF1	potassium voltage-gated channel modifier subfamily F member 1 [Source:HGNC Symbol;Acc:HGNC:6246]
ENSLAFP00000017270.2	HCN4	hyperpolarization activated cyclic nucleotide gated potassium channel 4 [Source:HGNC Symbol;Acc:HGNC:16882]
ENSLAFP00000017314.2	TRPM4	transient receptor potential cation channel subfamily M member 4 [Source:HGNC Symbol;Acc:HGNC:17993]
ENSLAFP00000017366.1	KCNS3	potassium voltage-gated channel modifier subfamily S member 3 [Source:HGNC Symbol;Acc:HGNC:6302]
ENSLAFP00000017503.2	ITPR3	inositol 1,4,5-trisphosphate receptor type 3 [Source:HGNC Symbol;Acc:HGNC:6182]
ENSLAFP00000017921.2	CACNA1A	calcium voltage-gated channel subunit alpha1 A [Source:HGNC Symbol;Acc:HGNC:1388]
ENSLAFP00000018102.1	ZACN	zinc activated ion channel [Source:HGNC Symbol;Acc:HGNC:29504]
ENSLAFP00000018143.1	TPCN1	two pore segment channel 1 [Source:HGNC Symbol;Acc:HGNC:18182]
ENSLAFP00000018274.1	tpte
ENSLAFP00000018358.1	KCNA3	potassium voltage-gated channel subfamily A member 3 [Source:HGNC Symbol;Acc:HGNC:6221]
ENSLAFP00000018745.1	MCOLN2	mucolipin 2 [Source:HGNC Symbol;Acc:HGNC:13357]
ENSLAFP00000019284.1	KCNT1	potassium sodium-activated channel subfamily T member 1 [Source:HGNC Symbol;Acc:HGNC:18865]
ENSLAFP00000019729.1	TMEM37	transmembrane protein 37 [Source:HGNC Symbol;Acc:HGNC:18216]
ENSLAFP00000019740.1	CNGA4	cyclic nucleotide gated channel subunit alpha 4 [Source:HGNC Symbol;Acc:HGNC:2152]
ENSLAFP00000019758.1	KCNJ10	potassium inwardly rectifying channel subfamily J member 10 [Source:HGNC Symbol;Acc:HGNC:6256]
ENSLAFP00000019861.1	KCNK9	potassium two pore domain channel subfamily K member 9 [Source:HGNC Symbol;Acc:HGNC:6283]
ENSLAFP00000019956.1	KCNK15	potassium two pore domain channel subfamily K member 15 [Source:HGNC Symbol;Acc:HGNC:13814]
ENSLAFP00000020165.1	PKDREJ	polycystin family receptor for egg jelly [Source:HGNC Symbol;Acc:HGNC:9015]
ENSLAFP00000020215.1	SCN4A	sodium voltage-gated channel alpha subunit 4 [Source:HGNC Symbol;Acc:HGNC:10591]
ENSLAFP00000020461.1	CACNA1F	calcium voltage-gated channel subunit alpha1 F [Source:HGNC Symbol;Acc:HGNC:1393]
ENSLAFP00000020565.1	KCNN3	potassium calcium-activated channel subfamily N member 3 [Source:HGNC Symbol;Acc:HGNC:6292]
ENSLAFP00000020737.1	KCNH4	potassium voltage-gated channel subfamily H member 4 [Source:HGNC Symbol;Acc:HGNC:6253]
ENSLAFP00000020852.1	KCNK2	potassium two pore domain channel subfamily K member 2 [Source:HGNC Symbol;Acc:HGNC:6277]
ENSLAFP00000020860.1	KCNC4	potassium voltage-gated channel subfamily C member 4 [Source:HGNC Symbol;Acc:HGNC:6236]
ENSLAFP00000020944.1	KCNQ2	potassium voltage-gated channel subfamily Q member 2 [Source:HGNC Symbol;Acc:HGNC:6296]
ENSLAFP00000020962.1	CLCN2	chloride voltage-gated channel 2 [Source:HGNC Symbol;Acc:HGNC:2020]
ENSLAFP00000021258.1	TMC6	transmembrane channel like 6 [Source:HGNC Symbol;Acc:HGNC:18021]
ENSLAFP00000021263.1	KCNQ4	potassium voltage-gated channel subfamily Q member 4 [Source:HGNC Symbol;Acc:HGNC:6298]
ENSLAFP00000021426.1	PIEZO1	piezo type mechanosensitive ion channel component 1 [Source:HGNC Symbol;Acc:HGNC:28993]
ENSLAFP00000021765.1	TMC3	transmembrane channel like 3 [Source:HGNC Symbol;Acc:HGNC:22995]
ENSLAFP00000021901.1	GRIA2	glutamate ionotropic receptor AMPA type subunit 2 [Source:HGNC Symbol;Acc:HGNC:4572]
ENSLAFP00000022315.1	NALCN
ENSLAFP00000022411.1	KCNK4	potassium two pore domain channel subfamily K member 4 [Source:NCBI gene;Acc:100663542]
ENSLAFP00000022649.1	KCNG2	potassium voltage-gated channel modifier subfamily G member 2 [Source:HGNC Symbol;Acc:HGNC:6249]
ENSLAFP00000022690.1	KCNG3	potassium voltage-gated channel modifier subfamily G member 3 [Source:HGNC Symbol;Acc:HGNC:18306]
ENSLAFP00000023039.1	KCNJ16	potassium inwardly rectifying channel subfamily J member 16 [Source:HGNC Symbol;Acc:HGNC:6262]
ENSLAFP00000023266.1	CNGA2	cyclic nucleotide gated channel subunit alpha 2 [Source:HGNC Symbol;Acc:HGNC:2149]
ENSLAFP00000023436.1	HCN2	hyperpolarization activated cyclic nucleotide gated potassium and sodium channel 2 [Source:HGNC Symbol;Acc:HGNC:4846]
ENSLAFP00000023804.1	CACNA1H	calcium voltage-gated channel subunit alpha1 H [Source:HGNC Symbol;Acc:HGNC:1395]
ENSLAFP00000024259.1	KCNA4	potassium voltage-gated channel subfamily A member 4 [Source:HGNC Symbol;Acc:HGNC:6222]
ENSLAFP00000024750.1	CACNG5	calcium voltage-gated channel auxiliary subunit gamma 5 [Source:HGNC Symbol;Acc:HGNC:1409]
ENSLAFP00000024768.1	KCNJ8	potassium inwardly rectifying channel subfamily J member 8 [Source:HGNC Symbol;Acc:HGNC:6269]
ENSLAFP00000025109.1	KCNQ1
ENSLAFP00000025283.1	CACNA1D	calcium voltage-gated channel subunit alpha1 D [Source:HGNC Symbol;Acc:HGNC:1391]
ENSLAFP00000025425.1	KCNK12	potassium two pore domain channel subfamily K member 12 [Source:HGNC Symbol;Acc:HGNC:6274]
ENSLAFP00000025744.1	TRPM5	transient receptor potential cation channel subfamily M member 5 [Source:HGNC Symbol;Acc:HGNC:14323]
ENSLAFP00000025757.1	KCNJ5	potassium inwardly rectifying channel subfamily J member 5 [Source:HGNC Symbol;Acc:HGNC:6266]
ENSLAFP00000026473.1	SCN10A	sodium voltage-gated channel alpha subunit 11 [Source:NCBI gene;Acc:100656889]
ENSLAFP00000026490.1	KCNJ4	potassium inwardly rectifying channel subfamily J member 4 [Source:HGNC Symbol;Acc:HGNC:6265]
ENSLAFP00000026522.1	TRPV4	transient receptor potential cation channel subfamily V member 4 [Source:HGNC Symbol;Acc:HGNC:18083]
ENSLAFP00000026759.1	RYR1	ryanodine receptor 1 [Source:HGNC Symbol;Acc:HGNC:10483]
ENSLAFP00000027245.1	KCNK7	potassium two pore domain channel subfamily K member 7 [Source:HGNC Symbol;Acc:HGNC:6282]
ENSLAFP00000027553.1	KCNC2	potassium voltage-gated channel subfamily C member 2 [Source:HGNC Symbol;Acc:HGNC:6234]
ENSLAFP00000027648.1	CATSPER1
ENSLAFP00000027766.1	KCNK6	potassium two pore domain channel subfamily K member 6 [Source:HGNC Symbol;Acc:HGNC:6281]
ENSLAFP00000028287.1	TMC1	transmembrane channel like 1 [Source:HGNC Symbol;Acc:HGNC:16513]
ENSLAFP00000028302.1		glycine receptor alpha 4 [Source:HGNC Symbol;Acc:HGNC:31715]
ENSLAFP00000028449.1	GABRB1	gamma-aminobutyric acid type A receptor beta1 subunit [Source:HGNC Symbol;Acc:HGNC:4081]
ENSLAFP00000028709.1	CLCN1	chloride voltage-gated channel 1 [Source:HGNC Symbol;Acc:HGNC:2019]
ENSLAFP00000028747.1	RYR3	ryanodine receptor 3 [Source:NCBI gene;Acc:100663737]
ENSLAFP00000028754.1	KCNA5	potassium voltage-gated channel subfamily A member 5 [Source:HGNC Symbol;Acc:HGNC:6224]
ENSLAFP00000028987.1	KCNJ11	potassium inwardly rectifying channel subfamily J member 11 [Source:HGNC Symbol;Acc:HGNC:6257]
ENSLAFP00000029007.1	KCNN1	potassium calcium-activated channel subfamily N member 1 [Source:HGNC Symbol;Acc:HGNC:6290]
ENSLAFP00000029481.1	CACNA1B	calcium voltage-gated channel subunit alpha1 B [Source:HGNC Symbol;Acc:HGNC:1389]

## Sheet: Human
Protein stable ID version	Gene name	Gene description
ENSP00000486451.1	KCNQ2	potassium voltage-gated channel subfamily Q member 2 [Source:HGNC Symbol;Acc:HGNC:6296]
ENSP00000482528.1		transmembrane channel like 4 [Source:NCBI gene (formerly Entrezgene);Acc:147798]
ENSP00000482261.1		transmembrane channel like 4 [Source:NCBI gene (formerly Entrezgene);Acc:147798]
ENSP00000480586.1	TRPM1	transient receptor potential cation channel subfamily M member 1 [Source:HGNC Symbol;Acc:HGNC:7146]
ENSP00000477941.1		transmembrane channel like 4 [Source:NCBI gene (formerly Entrezgene);Acc:147798]
ENSP00000481281.1		transmembrane channel like 4 [Source:NCBI gene (formerly Entrezgene);Acc:147798]
ENSP00000405989.3		cholinergic receptor nicotinic alpha 7 subunit [Source:NCBI gene (formerly Entrezgene);Acc:1139]
ENSP00000484205.1		transmembrane channel like 4 [Source:NCBI gene (formerly Entrezgene);Acc:147798]
ENSP00000477927.1		transmembrane channel like 4 [Source:NCBI gene (formerly Entrezgene);Acc:147798]
ENSP00000483893.1	TMC4	transmembrane channel like 4 [Source:HGNC Symbol;Acc:HGNC:22998]
ENSP00000478546.1	CATSPERB	cation channel sperm associated auxiliary subunit beta [Source:HGNC Symbol;Acc:HGNC:20500]
ENSP00000483049.1	TRPV5	transient receptor potential cation channel subfamily V member 5 [Source:HGNC Symbol;Acc:HGNC:3145]
ENSP00000479828.1	TRPV6	transient receptor potential cation channel subfamily V member 6 [Source:HGNC Symbol;Acc:HGNC:14006]
ENSP00000483221.1	TMC4	transmembrane channel like 4 [Source:HGNC Symbol;Acc:HGNC:22998]
ENSP00000478046.1	TMC4	transmembrane channel like 4 [Source:HGNC Symbol;Acc:HGNC:22998]
ENSP00000485922.1	CACFD1	calcium channel flower domain containing 1 [Source:HGNC Symbol;Acc:HGNC:1365]
ENSP00000488147.2		cholinergic receptor nicotinic alpha 7 subunit [Source:NCBI gene (formerly Entrezgene);Acc:1139]
ENSP00000385019.3	CACNA1I	calcium voltage-gated channel subunit alpha1 I [Source:HGNC Symbol;Acc:HGNC:1396]
ENSP00000307694.1	KCNS1	potassium voltage-gated channel modifier subfamily S member 1 [Source:HGNC Symbol;Acc:HGNC:6300]
ENSP00000477437.1	KCNJ6	potassium inwardly rectifying channel subfamily J member 6 [Source:HGNC Symbol;Acc:HGNC:6267]
ENSP00000331698.3	KCNJ15	potassium inwardly rectifying channel subfamily J member 15 [Source:HGNC Symbol;Acc:HGNC:6261]
ENSP00000495147.1	SLC9C1	solute carrier family 9 member C1 [Source:HGNC Symbol;Acc:HGNC:31401]
ENSP00000360806.3	KCNB1	potassium voltage-gated channel subfamily B member 1 [Source:HGNC Symbol;Acc:HGNC:6231]
ENSP00000361952.3	KCNK15	potassium two pore domain channel subfamily K member 15 [Source:HGNC Symbol;Acc:HGNC:13814]
ENSP00000218075.4	GLRA2	glycine receptor alpha 2 [Source:HGNC Symbol;Acc:HGNC:4327]
ENSP00000493743.1	CACNA1C	calcium voltage-gated channel subunit alpha1 C [Source:HGNC Symbol;Acc:HGNC:1390]
ENSP00000365256.3	CLCN5	chloride voltage-gated channel 5 [Source:HGNC Symbol;Acc:HGNC:2023]
ENSP00000486109.1	TRPC4	transient receptor potential cation channel subfamily C member 4 [Source:HGNC Symbol;Acc:HGNC:12336]
ENSP00000501955.1	NALCN	sodium leak channel, non-selective [Source:HGNC Symbol;Acc:HGNC:19082]
ENSP00000253255.5	PKDREJ	polycystin family receptor for egg jelly [Source:HGNC Symbol;Acc:HGNC:9015]
ENSP00000321427.7	KCNH5	potassium voltage-gated channel subfamily H member 5 [Source:HGNC Symbol;Acc:HGNC:6254]
ENSP00000442408.2	GABRB3	gamma-aminobutyric acid type A receptor subunit beta3 [Source:HGNC Symbol;Acc:HGNC:4083]
ENSP00000256343.3	CATSPERB	cation channel sperm associated auxiliary subunit beta [Source:HGNC Symbol;Acc:HGNC:20500]
ENSP00000306497.3	KCNJ4	potassium inwardly rectifying channel subfamily J member 4 [Source:HGNC Symbol;Acc:HGNC:6265]
ENSP00000363435.4	ITPR3	inositol 1,4,5-trisphosphate receptor type 3 [Source:HGNC Symbol;Acc:HGNC:6182]
ENSP00000352527.3	KCNK5	potassium two pore domain channel subfamily K member 5 [Source:HGNC Symbol;Acc:HGNC:6280]
ENSP00000252321.3	KCNA5	potassium voltage-gated channel subfamily A member 5 [Source:HGNC Symbol;Acc:HGNC:6224]
ENSP00000381026.2	TRPM2	transient receptor potential cation channel subfamily M member 2 [Source:HGNC Symbol;Acc:HGNC:12339]
ENSP00000155840.2	KCNQ1	potassium voltage-gated channel subfamily Q member 1 [Source:HGNC Symbol;Acc:HGNC:6294]
ENSP00000282146.4	KCNK13	potassium two pore domain channel subfamily K member 13 [Source:HGNC Symbol;Acc:HGNC:6275]
ENSP00000369268.2	CNGA4	cyclic nucleotide gated channel subunit alpha 4 [Source:HGNC Symbol;Acc:HGNC:2152]
ENSP00000261917.3	HCN4	hyperpolarization activated cyclic nucleotide gated potassium channel 4 [Source:HGNC Symbol;Acc:HGNC:16882]
ENSP00000405754.3	CLCN4	chloride voltage-gated channel 4 [Source:HGNC Symbol;Acc:HGNC:2022]
ENSP00000325296.3	PKD2L1	polycystin 2 like 1, transient receptor potential cation channel [Source:HGNC Symbol;Acc:HGNC:9011]
ENSP00000315654.3	KCNG2	potassium voltage-gated channel modifier subfamily G member 2 [Source:HGNC Symbol;Acc:HGNC:6249]
ENSP00000362328.4	KCNK17	potassium two pore domain channel subfamily K member 17 [Source:HGNC Symbol;Acc:HGNC:14465]
ENSP00000262209.4	TRPA1	transient receptor potential cation channel subfamily A member 1 [Source:HGNC Symbol;Acc:HGNC:497]
ENSP00000365441.2	CACNA1F	calcium voltage-gated channel subunit alpha1 F [Source:HGNC Symbol;Acc:HGNC:1393]
ENSP00000334650.1	KCNK18	potassium two pore domain channel subfamily K member 18 [Source:HGNC Symbol;Acc:HGNC:19439]
ENSP00000354006.1	TRPM6	transient receptor potential cation channel subfamily M member 6 [Source:HGNC Symbol;Acc:HGNC:17995]
ENSP00000297404.1	KCNV1	potassium voltage-gated channel modifier subfamily V member 1 [Source:HGNC Symbol;Acc:HGNC:18861]
ENSP00000351732.1	TMC2	transmembrane channel like 2 [Source:HGNC Symbol;Acc:HGNC:16527]
ENSP00000281961.2	TMEM178A	transmembrane protein 178A [Source:HGNC Symbol;Acc:HGNC:28517]
ENSP00000360626.4	KCNG1	potassium voltage-gated channel modifier subfamily G member 1 [Source:HGNC Symbol;Acc:HGNC:6248]
ENSP00000287042.4	KCNS2	potassium voltage-gated channel modifier subfamily S member 2 [Source:HGNC Symbol;Acc:HGNC:6301]
ENSP00000307342.4	HCN1	hyperpolarization activated cyclic nucleotide gated potassium channel 1 [Source:HGNC Symbol;Acc:HGNC:4845]
ENSP00000262304.4	PKD1	polycystin 1, transient receptor potential channel interacting [Source:HGNC Symbol;Acc:HGNC:9008]
ENSP00000225538.3	P2RX1	purinergic receptor P2X 1 [Source:HGNC Symbol;Acc:HGNC:8533]
ENSP00000262318.8	CLCN7	chloride voltage-gated channel 7 [Source:HGNC Symbol;Acc:HGNC:2025]
ENSP00000295454.3	GABRB1	gamma-aminobutyric acid type A receptor subunit beta1 [Source:HGNC Symbol;Acc:HGNC:4081]
ENSP00000352035.2	KCNQ2	potassium voltage-gated channel subfamily Q member 2 [Source:HGNC Symbol;Acc:HGNC:6296]
ENSP00000304127.1	KCNG3	potassium voltage-gated channel modifier subfamily G member 3 [Source:HGNC Symbol;Acc:HGNC:18306]
ENSP00000501957.1	PIEZO2	piezo type mechanosensitive ion channel component 2 [Source:HGNC Symbol;Acc:HGNC:26270]
ENSP00000328150.5	KCNJ12	potassium inwardly rectifying channel subfamily J member 12 [Source:HGNC Symbol;Acc:HGNC:6258]
ENSP00000379531.2	TMC5	transmembrane channel like 5 [Source:HGNC Symbol;Acc:HGNC:22999]
ENSP00000427120.4	KCNN2	potassium calcium-activated channel subfamily N member 2 [Source:HGNC Symbol;Acc:HGNC:6291]
ENSP00000373648.3	KCNQ3	potassium voltage-gated channel subfamily Q member 3 [Source:HGNC Symbol;Acc:HGNC:6297]
ENSP00000430846.1	KCNB2	potassium voltage-gated channel subfamily B member 2 [Source:HGNC Symbol;Acc:HGNC:6232]
ENSP00000300061.2	SCNN1G	sodium channel epithelial 1 subunit gamma [Source:HGNC Symbol;Acc:HGNC:10602]
ENSP00000340913.3	TRPC6	transient receptor potential cation channel subfamily C member 6 [Source:HGNC Symbol;Acc:HGNC:12338]
ENSP00000455041.1	TMC7	transmembrane channel like 7 [Source:HGNC Symbol;Acc:HGNC:23000]
ENSP00000365679.3	CLCN6	chloride voltage-gated channel 6 [Source:HGNC Symbol;Acc:HGNC:2024]
ENSP00000385717.3	KCNMA1	potassium calcium-activated channel subfamily M alpha 1 [Source:HGNC Symbol;Acc:HGNC:6284]
ENSP00000257981.5	KCNH3	potassium voltage-gated channel subfamily H member 3 [Source:HGNC Symbol;Acc:HGNC:6252]
ENSP00000252826.4	TRPM4	transient receptor potential cation channel subfamily M member 4 [Source:HGNC Symbol;Acc:HGNC:17993]
ENSP00000328813.2	KCNH8	potassium voltage-gated channel subfamily H member 8 [Source:HGNC Symbol;Acc:HGNC:18864]
ENSP00000310568.5	KCNK10	potassium two pore domain channel subfamily K member 10 [Source:HGNC Symbol;Acc:HGNC:6273]
ENSP00000371180.1	CATSPER2	cation channel sperm associated 2 [Source:HGNC Symbol;Acc:HGNC:18810]
ENSP00000407546.3	CHRNA7	cholinergic receptor nicotinic alpha 7 subunit [Source:HGNC Symbol;Acc:HGNC:1960]
ENSP00000394178.2	TMEM182	transmembrane protein 182 [Source:HGNC Symbol;Acc:HGNC:26391]
ENSP00000457807.2	KCNJ18	potassium inwardly rectifying channel subfamily J member 18 [Source:HGNC Symbol;Acc:HGNC:39080]
ENSP00000295101.2	KCNJ3	potassium inwardly rectifying channel subfamily J member 3 [Source:HGNC Symbol;Acc:HGNC:6264]
ENSP00000495860.1	TRPM7	transient receptor potential cation channel subfamily M member 7 [Source:HGNC Symbol;Acc:HGNC:17994]
ENSP00000391498.2	KCNK16	potassium two pore domain channel subfamily K member 16 [Source:HGNC Symbol;Acc:HGNC:14464]
ENSP00000301015.9	PIEZO1	piezo type mechanosensitive ion channel component 1 [Source:HGNC Symbol;Acc:HGNC:28993]
ENSP00000297784.6	TMC1	transmembrane channel like 1 [Source:HGNC Symbol;Acc:HGNC:16513]
ENSP00000274093.3	GLRA3	glycine receptor alpha 3 [Source:HGNC Symbol;Acc:HGNC:4328]
ENSP00000333496.4	KCND2	potassium voltage-gated channel subfamily D member 2 [Source:HGNC Symbol;Acc:HGNC:6238]
ENSP00000282611.6	CATSPER3	cation channel sperm associated 3 [Source:HGNC Symbol;Acc:HGNC:20819]
ENSP00000359640.3	MCOLN2	mucolipin TRP cation channel 2 [Source:HGNC Symbol;Acc:HGNC:13357]
ENSP00000483166.1	RYR3	ryanodine receptor 3 [Source:HGNC Symbol;Acc:HGNC:10485]
ENSP00000370744.3	ITPR2	inositol 1,4,5-trisphosphate receptor type 2 [Source:HGNC Symbol;Acc:HGNC:6181]
ENSP00000469332.1	GABRQ	gamma-aminobutyric acid type A receptor subunit theta [Source:HGNC Symbol;Acc:HGNC:14454]
ENSP00000339960.4	KCNJ5	potassium inwardly rectifying channel subfamily J member 5 [Source:HGNC Symbol;Acc:HGNC:6266]
ENSP00000303092.3	CACNG5	calcium voltage-gated channel auxiliary subunit gamma 5 [Source:HGNC Symbol;Acc:HGNC:1409]
ENSP00000302166.1	KCNK9	potassium two pore domain channel subfamily K member 9 [Source:HGNC Symbol;Acc:HGNC:6283]
ENSP00000377735.3	CLDND1	claudin domain containing 1 [Source:HGNC Symbol;Acc:HGNC:1322]
ENSP00000226021.3	CACNG1	calcium voltage-gated channel auxiliary subunit gamma 1 [Source:HGNC Symbol;Acc:HGNC:1405]
ENSP00000306627.5	SLC9C1	solute carrier family 9 member C1 [Source:HGNC Symbol;Acc:HGNC:31401]
ENSP00000328478.4	CNGA2	cyclic nucleotide gated channel subunit alpha 2 [Source:HGNC Symbol;Acc:HGNC:2149]
ENSP00000352011.5	CACNA1G	calcium voltage-gated channel subunit alpha1 G [Source:HGNC Symbol;Acc:HGNC:1394]
ENSP00000309052.5	CATSPER1	cation channel sperm associated 1 [Source:HGNC Symbol;Acc:HGNC:17116]
ENSP00000258111.4	KCNMB4	potassium calcium-activated channel subfamily M regulatory beta subunit 4 [Source:HGNC Symbol;Acc:HGNC:6289]
ENSP00000426070.2	TRPC7	transient receptor potential cation channel subfamily C member 7 [Source:HGNC Symbol;Acc:HGNC:20754]
ENSP00000316605.5	CNGB3	cyclic nucleotide gated channel subunit beta 3 [Source:HGNC Symbol;Acc:HGNC:2153]
ENSP00000434417.1	PKD1L2	polycystin 1 like 2 (gene/pseudogene) [Source:HGNC Symbol;Acc:HGNC:21715]
ENSP00000491189.2	KCNC1	potassium voltage-gated channel subfamily C member 1 [Source:HGNC Symbol;Acc:HGNC:6233]
ENSP00000218176.3	KCND1	potassium voltage-gated channel subfamily D member 1 [Source:HGNC Symbol;Acc:HGNC:6237]
ENSP00000449253.2	KCNC2	potassium voltage-gated channel subfamily C member 2 [Source:HGNC Symbol;Acc:HGNC:6234]
ENSP00000368966.3	TRPC3	transient receptor potential cation channel subfamily C member 3 [Source:HGNC Symbol;Acc:HGNC:12335]
ENSP00000341479.1	KCNJ14	potassium inwardly rectifying channel subfamily J member 14 [Source:HGNC Symbol;Acc:HGNC:6260]
ENSP00000272602.2	CNGA3	cyclic nucleotide gated channel subunit alpha 3 [Source:HGNC Symbol;Acc:HGNC:2150]
ENSP00000382770.3	KCNU1	potassium calcium-activated channel subfamily U member 1 [Source:HGNC Symbol;Acc:HGNC:18867]
ENSP00000274629.3	KCNMB1	potassium calcium-activated channel subfamily M regulatory beta subunit 1 [Source:HGNC Symbol;Acc:HGNC:6285]
ENSP00000261740.2	TRPV4	transient receptor potential cation channel subfamily V member 4 [Source:HGNC Symbol;Acc:HGNC:18083]
ENSP00000294309.3	TPCN2	two pore segment channel 2 [Source:HGNC Symbol;Acc:HGNC:20820]
ENSP00000274547.2	GABRB2	gamma-aminobutyric acid type A receptor subunit beta2 [Source:HGNC Symbol;Acc:HGNC:4082]
ENSP00000440832.1	CACFD1	calcium channel flower domain containing 1 [Source:HGNC Symbol;Acc:HGNC:1365]
ENSP00000305824.4	KCNS3	potassium voltage-gated channel modifier subfamily S member 3 [Source:HGNC Symbol;Acc:HGNC:6302]
ENSP00000481848.1	KCNN3	potassium calcium-activated channel subfamily N member 3 [Source:HGNC Symbol;Acc:HGNC:6292]
ENSP00000387015.1	TMEM37	transmembrane protein 37 [Source:HGNC Symbol;Acc:HGNC:18216]
ENSP00000262839.2	TRPC5	transient receptor potential cation channel subfamily C member 5 [Source:HGNC Symbol;Acc:HGNC:12337]
ENSP00000357067.3	KCNJ9	potassium inwardly rectifying channel subfamily J member 9 [Source:HGNC Symbol;Acc:HGNC:6270]
ENSP00000264079.5	MCOLN1	mucolipin TRP cation channel 1 [Source:HGNC Symbol;Acc:HGNC:13356]
ENSP00000295082.1	KCNF1	potassium voltage-gated channel modifier subfamily F member 1 [Source:HGNC Symbol;Acc:HGNC:6246]
ENSP00000371514.3	KCNV2	potassium voltage-gated channel modifier subfamily V member 2 [Source:HGNC Symbol;Acc:HGNC:19698]
ENSP00000483415.1		potassium large conductance calcium-activated channel, subfamily M, beta member 2 (KCNMB2-IT1 - KCNMB2 readthrough transcript)
ENSP00000452681.1	TMC3	transmembrane channel like 3 [Source:HGNC Symbol;Acc:HGNC:22995]
ENSP00000376432.2	KCNJ1	potassium inwardly rectifying channel subfamily J member 1 [Source:HGNC Symbol;Acc:HGNC:6255]
ENSP00000323926.4	TRPM8	transient receptor potential cation channel subfamily M member 8 [Source:HGNC Symbol;Acc:HGNC:17961]
ENSP00000491250.1	KCNJ10	potassium inwardly rectifying channel subfamily J member 10 [Source:HGNC Symbol;Acc:HGNC:6256]
ENSP00000503830.2	TRPM3	transient receptor potential cation channel subfamily M member 3 [Source:HGNC Symbol;Acc:HGNC:17992]
ENSP00000437849.1	TRPM1	transient receptor potential cation channel subfamily M member 1 [Source:HGNC Symbol;Acc:HGNC:7146]
ENSP00000384264.5	CNGA1	cyclic nucleotide gated channel subunit alpha 1 [Source:HGNC Symbol;Acc:HGNC:2148]
ENSP00000328511.6	KCNA4	potassium voltage-gated channel subfamily A member 4 [Source:HGNC Symbol;Acc:HGNC:6222]
ENSP00000417851.2	KCNT1	potassium sodium-activated channel subfamily T member 1 [Source:HGNC Symbol;Acc:HGNC:18865]
ENSP00000356687.3	SLC9C2	solute carrier family 9 member C2 (putative) [Source:HGNC Symbol;Acc:HGNC:28664]
ENSP00000442477.2	ASIC5	acid sensing ion channel subunit family member 5 [Source:HGNC Symbol;Acc:HGNC:17537]
ENSP00000438125.1	TPCN1	two pore segment channel 1 [Source:HGNC Symbol;Acc:HGNC:18182]
ENSP00000352358.5	TRPV6	transient receptor potential cation channel subfamily V member 6 [Source:HGNC Symbol;Acc:HGNC:14006]
ENSP00000265310.1	TRPV5	transient receptor potential cation channel subfamily V member 5 [Source:HGNC Symbol;Acc:HGNC:3145]
ENSP00000334198.7	CACNA1H	calcium voltage-gated channel subunit alpha1 H [Source:HGNC Symbol;Acc:HGNC:1395]
ENSP00000345055.2	KCNQ5	potassium voltage-gated channel subfamily Q member 5 [Source:HGNC Symbol;Acc:HGNC:6299]
ENSP00000489829.1	CACNA1A	calcium voltage-gated channel subunit alpha1 A [Source:HGNC Symbol;Acc:HGNC:1388]
ENSP00000492303.1		novel protein
ENSP00000237596.2	PKD2	polycystin 2, transient receptor potential cation channel [Source:HGNC Symbol;Acc:HGNC:9009]
ENSP00000283254.7	SCN3A	sodium voltage-gated channel alpha subunit 3 [Source:HGNC Symbol;Acc:HGNC:10590]
ENSP00000271751.4	KCNH1	potassium voltage-gated channel subfamily H member 1 [Source:HGNC Symbol;Acc:HGNC:6250]
ENSP00000301365.4	TRPV3	transient receptor potential cation channel subfamily V member 3 [Source:HGNC Symbol;Acc:HGNC:18084]
ENSP00000373594.3	TMEM266	transmembrane protein 266 [Source:HGNC Symbol;Acc:HGNC:26763]
ENSP00000360423.1	CACNA1B	calcium voltage-gated channel subunit alpha1 B [Source:HGNC Symbol;Acc:HGNC:1389]
ENSP00000265593.4	CLCN2	chloride voltage-gated channel 2 [Source:HGNC Symbol;Acc:HGNC:2020]
ENSP00000355580.3	KCNK1	potassium two pore domain channel subfamily K member 1 [Source:HGNC Symbol;Acc:HGNC:6272]
ENSP00000477627.1	TMC4	transmembrane channel like 4 [Source:HGNC Symbol;Acc:HGNC:22998]
ENSP00000307599.3	SCN11A	sodium voltage-gated channel alpha subunit 11 [Source:HGNC Symbol;Acc:HGNC:10583]
ENSP00000252729.2	CACNG6	calcium voltage-gated channel auxiliary subunit gamma 6 [Source:HGNC Symbol;Acc:HGNC:13625]
ENSP00000262186.5	KCNH2	potassium voltage-gated channel subfamily H member 2 [Source:HGNC Symbol;Acc:HGNC:6251]
ENSP00000424725.1	PKD2L2	polycystin 2 like 2, transient receptor potential cation channel [Source:HGNC Symbol;Acc:HGNC:9012]
ENSP00000221444.1	KCNA7	potassium voltage-gated channel subfamily A member 7 [Source:HGNC Symbol;Acc:HGNC:6226]
ENSP00000476447.3	SCN8A	sodium voltage-gated channel alpha subunit 8 [Source:HGNC Symbol;Acc:HGNC:10596]
ENSP00000261514.5	CLCN3	chloride voltage-gated channel 3 [Source:HGNC Symbol;Acc:HGNC:2021]
ENSP00000345708.4	KCNJ11	potassium inwardly rectifying channel subfamily J member 11 [Source:HGNC Symbol;Acc:HGNC:6257]
ENSP00000240662.2	KCNJ8	potassium inwardly rectifying channel subfamily J member 8 [Source:HGNC Symbol;Acc:HGNC:6269]
ENSP00000233826.3	KCNJ13	potassium inwardly rectifying channel subfamily J member 13 [Source:HGNC Symbol;Acc:HGNC:6259]
ENSP00000312129.4	KCNG4	potassium voltage-gated channel modifier subfamily G member 4 [Source:HGNC Symbol;Acc:HGNC:19697]
ENSP00000480090.1	PKD1L3	polycystin 1 like 3, transient receptor potential channel interacting [Source:HGNC Symbol;Acc:HGNC:21716]
ENSP00000499301.1	KCNC3	potassium voltage-gated channel subfamily C member 3 [Source:HGNC Symbol;Acc:HGNC:6235]
ENSP00000242607.8	HVCN1	hydrogen voltage gated channel 1 [Source:HGNC Symbol;Acc:HGNC:28240]
ENSP00000510743.1	PKD1L1	polycystin 1 like 1, transient receptor potential channel interacting [Source:HGNC Symbol;Acc:HGNC:18053]
ENSP00000339867.2	CLCN1	chloride voltage-gated channel 1 [Source:HGNC Symbol;Acc:HGNC:2019]
ENSP00000243457.2	KCNJ2	potassium inwardly rectifying channel subfamily J member 2 [Source:HGNC Symbol;Acc:HGNC:6263]
ENSP00000334854.5	ZACN	zinc activated ion channel [Source:HGNC Symbol;Acc:HGNC:29504]
ENSP00000328968.4	SCN5A	sodium voltage-gated channel alpha subunit 5 [Source:HGNC Symbol;Acc:HGNC:10593]
ENSP00000347754.2	HTR3A	5-hydroxytryptamine receptor 3A [Source:HGNC Symbol;Acc:HGNC:5297]
ENSP00000358786.2	KCNA10	potassium voltage-gated channel subfamily A member 10 [Source:HGNC Symbol;Acc:HGNC:6219]
ENSP00000358784.2	KCNA3	potassium voltage-gated channel subfamily A member 3 [Source:HGNC Symbol;Acc:HGNC:6221]
ENSP00000314520.4	KCNA2	potassium voltage-gated channel subfamily A member 2 [Source:HGNC Symbol;Acc:HGNC:6220]
ENSP00000456594.1	TMEM178B	transmembrane protein 178B [Source:HGNC Symbol;Acc:HGNC:44112]
ENSP00000394033.2	KCNK2	potassium two pore domain channel subfamily K member 2 [Source:HGNC Symbol;Acc:HGNC:6277]
ENSP00000496939.1	KCNN4	potassium calcium-activated channel subfamily N member 4 [Source:HGNC Symbol;Acc:HGNC:6293]
ENSP00000352608.2	RYR1	ryanodine receptor 1 [Source:HGNC Symbol;Acc:HGNC:10483]
ENSP00000325561.4	TMC8	transmembrane channel like 8 [Source:HGNC Symbol;Acc:HGNC:20474]
ENSP00000358802.3	KCNC4	potassium voltage-gated channel subfamily C member 4 [Source:HGNC Symbol;Acc:HGNC:6236]
ENSP00000263372.2	KCNK6	potassium two pore domain channel subfamily K member 6 [Source:HGNC Symbol;Acc:HGNC:6281]
ENSP00000251287.1	HCN2	hyperpolarization activated cyclic nucleotide gated potassium and sodium channel 2 [Source:HGNC Symbol;Acc:HGNC:4846]
ENSP00000499510.1	SCN10A	sodium voltage-gated channel alpha subunit 10 [Source:HGNC Symbol;Acc:HGNC:10582]
ENSP00000344820.5	KCNK7	potassium two pore domain channel subfamily K member 7 [Source:HGNC Symbol;Acc:HGNC:6282]
ENSP00000264661.2	KCNH4	potassium voltage-gated channel subfamily H member 4 [Source:HGNC Symbol;Acc:HGNC:6253]
ENSP00000507184.1	CACNA1C	calcium voltage-gated channel subunit alpha1 C [Source:HGNC Symbol;Acc:HGNC:1390]
ENSP00000396320.1	SCN4A	sodium voltage-gated channel alpha subunit 4 [Source:HGNC Symbol;Acc:HGNC:10591]
ENSP00000507255.1	KCNN1	potassium calcium-activated channel subfamily N member 1 [Source:HGNC Symbol;Acc:HGNC:6290]
ENSP00000484263.1	TMEM114	transmembrane protein 114 [Source:HGNC Symbol;Acc:HGNC:33227]
ENSP00000263314.2	P2RX3	purinergic receptor P2X 3 [Source:HGNC Symbol;Acc:HGNC:8534]
ENSP00000306923.4	KCND3	potassium voltage-gated channel subfamily D member 3 [Source:HGNC Symbol;Acc:HGNC:6239]
ENSP00000288139.3	CACNA1D	calcium voltage-gated channel subunit alpha1 D [Source:HGNC Symbol;Acc:HGNC:1391]
ENSP00000294725.8	KCNT2	potassium sodium-activated channel subfamily T member 2 [Source:HGNC Symbol;Acc:HGNC:18866]
ENSP00000497605.1	ITPR1	inositol 1,4,5-trisphosphate receptor type 1 [Source:HGNC Symbol;Acc:HGNC:6180]
ENSP00000490615.1		novel protein, TPCN2 - SMIM38 readthrough
ENSP00000283256.6	SCN2A	sodium voltage-gated channel alpha subunit 2 [Source:HGNC Symbol;Acc:HGNC:10588]
ENSP00000327611.3	KCNK12	potassium two pore domain channel subfamily K member 12 [Source:HGNC Symbol;Acc:HGNC:6274]
ENSP00000355192.3	CACNA1S	calcium voltage-gated channel subunit alpha1 S [Source:HGNC Symbol;Acc:HGNC:1397]
ENSP00000303540.4	SCN1A	sodium voltage-gated channel alpha subunit 1 [Source:HGNC Symbol;Acc:HGNC:10585]
ENSP00000280684.3	KCNA6	potassium voltage-gated channel subfamily A member 6 [Source:HGNC Symbol;Acc:HGNC:6225]
ENSP00000371985.3	KCNA1	potassium voltage-gated channel subfamily A member 1 [Source:HGNC Symbol;Acc:HGNC:6218]
ENSP00000351068.3	KCNMB2	potassium calcium-activated channel subfamily M regulatory beta subunit 2 [Source:HGNC Symbol;Acc:HGNC:6286]
ENSP00000434121.1	TRPM5	transient receptor potential cation channel subfamily M member 5 [Source:HGNC Symbol;Acc:HGNC:14323]
ENSP00000283936.1	KCNJ16	potassium inwardly rectifying channel subfamily J member 16 [Source:HGNC Symbol;Acc:HGNC:6262]
ENSP00000409627.2	TRPV1	transient receptor potential cation channel subfamily V member 1 [Source:HGNC Symbol;Acc:HGNC:12716]
ENSP00000378033.2	KCNK4	potassium two pore domain channel subfamily K member 4 [Source:HGNC Symbol;Acc:HGNC:6279]
ENSP00000331727.5	KCNH7	potassium voltage-gated channel subfamily H member 7 [Source:HGNC Symbol;Acc:HGNC:18863]
ENSP00000332771.4	CLCNKA	chloride voltage-gated channel Ka [Source:HGNC Symbol;Acc:HGNC:2026]
ENSP00000466430.1	TMEM235	transmembrane protein 235 [Source:HGNC Symbol;Acc:HGNC:27563]
ENSP00000306275.3	KCNK3	potassium two pore domain channel subfamily K member 3 [Source:HGNC Symbol;Acc:HGNC:6278]
ENSP00000319370.5	KCNMB3	potassium calcium-activated channel subfamily M regulatory beta subunit 3 [Source:HGNC Symbol;Acc:HGNC:6287]
ENSP00000463533.1	KCNH6	potassium voltage-gated channel subfamily H member 6 [Source:HGNC Symbol;Acc:HGNC:18862]
ENSP00000304748.7	SCN9A	sodium voltage-gated channel alpha subunit 9 [Source:HGNC Symbol;Acc:HGNC:10597]
ENSP00000403846.2	SCN7A	sodium voltage-gated channel alpha subunit 7 [Source:HGNC Symbol;Acc:HGNC:10594]
ENSP00000341006.2	CATSPER4	cation channel sperm associated 4 [Source:HGNC Symbol;Acc:HGNC:23220]
ENSP00000313408.2	TMC6	transmembrane channel like 6 [Source:HGNC Symbol;Acc:HGNC:18021]
ENSP00000356545.2	CACNA1E	calcium voltage-gated channel subunit alpha1 E [Source:HGNC Symbol;Acc:HGNC:1392]
ENSP00000364831.5	CLCNKB	chloride voltage-gated channel Kb [Source:HGNC Symbol;Acc:HGNC:2027]
ENSP00000262916.6	KCNQ4	potassium voltage-gated channel subfamily Q member 4 [Source:HGNC Symbol;Acc:HGNC:6298]
ENSP00000355533.2	RYR2	ryanodine receptor 2 [Source:HGNC Symbol;Acc:HGNC:10484]
ENSP00000501566.1	CLCC1	chloride channel CLIC like 1 [Source:HGNC Symbol;Acc:HGNC:29675]
ENSP00000359621.1	MCOLN3	mucolipin TRP cation channel 3 [Source:HGNC Symbol;Acc:HGNC:13358]
ENSP00000411593.2	GLRA1	glycine receptor alpha 1 [Source:HGNC Symbol;Acc:HGNC:4326]

## Sheet: Mouse
Protein stable ID version	Gene name	Gene description
ENSMUSP00000006020.8	Cnga2	cyclic nucleotide gated channel alpha 2 [Source:MGI Symbol;Acc:MGI:108040]
ENSMUSP00000033711.6	Gabrq	gamma-aminobutyric acid (GABA) A receptor, subunit theta [Source:MGI Symbol;Acc:MGI:1888498]
ENSMUSP00000045430.4	Catsper1	cation channel, sperm associated 1 [Source:MGI Symbol;Acc:MGI:2179947]
ENSMUSP00000131480.2	Kcnf1	potassium voltage-gated channel, subfamily F, member 1 [Source:MGI Symbol;Acc:MGI:2687399]
ENSMUSP00000003826.8	Htr3a	5-hydroxytryptamine (serotonin) receptor 3A [Source:MGI Symbol;Acc:MGI:96282]
ENSMUSP00000053595.8	Kcnk12	potassium channel, subfamily K, member 12 [Source:MGI Symbol;Acc:MGI:2684043]
ENSMUSP00000031902.7	Trpv6	transient receptor potential cation channel, subfamily V, member 6 [Source:MGI Symbol;Acc:MGI:1927259]
ENSMUSP00000055091.4	Kcnv2	potassium channel, subfamily V, member 2 [Source:MGI Symbol;Acc:MGI:2670981]
ENSMUSP00000031901.6	Trpv5	transient receptor potential cation channel, subfamily V, member 5 [Source:MGI Symbol;Acc:MGI:2429764]
ENSMUSP00000040019.6	Piezo2	piezo-type mechanosensitive ion channel component 2 [Source:MGI Symbol;Acc:MGI:1918781]
ENSMUSP00000121751.2	Clcn6	chloride channel, voltage-sensitive 6 [Source:MGI Symbol;Acc:MGI:1347049]
ENSMUSP00000014647.8	Pkd2l2	polycystic kidney disease 2-like 2 [Source:MGI Symbol;Acc:MGI:1858231]
ENSMUSP00000124969.2	Slc9c1	solute carrier family 9, subfamily C (Na+-transporting carboxylic acid decarboxylase), member 1 [Source:MGI Symbol;Acc:MGI:2685456]
ENSMUSP00000031894.7	Clcn1	chloride channel, voltage-sensitive 1 [Source:MGI Symbol;Acc:MGI:88417]
ENSMUSP00000145440.2	Kcnj8	potassium inwardly-rectifying channel, subfamily J, member 8 [Source:MGI Symbol;Acc:MGI:1100508]
ENSMUSP00000049206.10	Kcnh8	potassium voltage-gated channel, subfamily H (eag-related), member 8 [Source:MGI Symbol;Acc:MGI:2445160]
ENSMUSP00000034533.6	Kcnj5	potassium inwardly-rectifying channel, subfamily J, member 5 [Source:MGI Symbol;Acc:MGI:104755]
ENSMUSP00000131625.2	Kcnj1	potassium inwardly-rectifying channel, subfamily J, member 1 [Source:MGI Symbol;Acc:MGI:1927248]
ENSMUSP00000051278.4	Kcnk7	potassium channel, subfamily K, member 7 [Source:MGI Symbol;Acc:MGI:1341841]
ENSMUSP00000032738.6	Chrna7	cholinergic receptor, nicotinic, alpha polypeptide 7 [Source:MGI Symbol;Acc:MGI:99779]
ENSMUSP00000109639.2	Cacfd1	calcium channel flower domain containing 1 [Source:MGI Symbol;Acc:MGI:1924317]
ENSMUSP00000065713.7	Kcnk18	potassium channel, subfamily K, member 18 [Source:MGI Symbol;Acc:MGI:2685627]
ENSMUSP00000075687.6	Gria3	glutamate receptor, ionotropic, AMPA3 (alpha 3) [Source:MGI Symbol;Acc:MGI:95810]
ENSMUSP00000086352.3	Pkdrej	polycystin (PKD) family receptor for egg jelly [Source:MGI Symbol;Acc:MGI:1338786]
ENSMUSP00000074563.4	Kcnh7	potassium voltage-gated channel, subfamily H (eag-related), member 7 [Source:MGI Symbol;Acc:MGI:2159566]
ENSMUSP00000031122.8	Gabrb1	gamma-aminobutyric acid (GABA) A receptor, subunit beta 1 [Source:MGI Symbol;Acc:MGI:95619]
ENSMUSP00000046028.8	Tmc3	transmembrane channel-like gene family 3 [Source:MGI Symbol;Acc:MGI:2669033]
ENSMUSP00000063380.7	Kcnq3	potassium voltage-gated channel, subfamily Q, member 3 [Source:MGI Symbol;Acc:MGI:1336181]
ENSMUSP00000107868.4	Cacna1d	calcium channel, voltage-dependent, L type, alpha 1D subunit [Source:MGI Symbol;Acc:MGI:88293]
ENSMUSP00000033187.5	Cnga4	cyclic nucleotide gated channel alpha 4 [Source:MGI Symbol;Acc:MGI:2664099]
ENSMUSP00000029641.4	Asic5	acid-sensing (proton-gated) ion channel family member 5 [Source:MGI Symbol;Acc:MGI:1929259]
ENSMUSP00000084464.6	Cnga1	cyclic nucleotide gated channel alpha 1 [Source:MGI Symbol;Acc:MGI:88436]
ENSMUSP00000146226.2	Trpm1	transient receptor potential cation channel, subfamily M, member 1 [Source:MGI Symbol;Acc:MGI:1330305]
ENSMUSP00000065023.6	Scn3a	sodium channel, voltage-gated, type III, alpha [Source:MGI Symbol;Acc:MGI:98249]
ENSMUSP00000104865.2	Pkd1l3	polycystic kidney disease 1 like 3 [Source:MGI Symbol;Acc:MGI:2664670]
ENSMUSP00000061308.5	Tpcn2	two pore segment channel 2 [Source:MGI Symbol;Acc:MGI:2385297]
ENSMUSP00000140937.2	Cacna1e	calcium channel, voltage-dependent, R type, alpha 1E subunit [Source:MGI Symbol;Acc:MGI:106217]
ENSMUSP00000049296.4	Pkd1	polycystin 1, transient receptor potential channel interacting [Source:MGI Symbol;Acc:MGI:97603]
ENSMUSP00000029271.5	Trpc3	transient receptor potential cation channel, subfamily C, member 3 [Source:MGI Symbol;Acc:MGI:109526]
ENSMUSP00000084041.4	Pkd2	polycystin 2, transient receptor potential cation channel [Source:MGI Symbol;Acc:MGI:1099818]
ENSMUSP00000028377.8	Scn2a	sodium channel, voltage-gated, type II, alpha [Source:MGI Symbol;Acc:MGI:98248]
ENSMUSP00000038729.7	Kcnk9	potassium channel, subfamily K, member 9 [Source:MGI Symbol;Acc:MGI:3521816]
ENSMUSP00000152473.2	Kcnk10	potassium channel, subfamily K, member 10 [Source:MGI Symbol;Acc:MGI:1919508]
ENSMUSP00000000201.6	Nalcn	sodium leak channel, non-selective [Source:MGI Symbol;Acc:MGI:2444306]
ENSMUSP00000111412.2	Clcn5	chloride channel, voltage-sensitive 5 [Source:MGI Symbol;Acc:MGI:99486]
ENSMUSP00000158803.2	Cacna1a	calcium channel, voltage-dependent, P/Q type, alpha 1A subunit [Source:MGI Symbol;Acc:MGI:109482]
ENSMUSP00000051846.9	Kcnk13	potassium channel, subfamily K, member 13 [Source:MGI Symbol;Acc:MGI:2384976]
ENSMUSP00000107985.2	Scn1a	sodium channel, voltage-gated, type I, alpha [Source:MGI Symbol;Acc:MGI:98246]
ENSMUSP00000159349.2	Glra3	glycine receptor, alpha 3 subunit [Source:MGI Symbol;Acc:MGI:95749]
ENSMUSP00000097108.3	Kcnj6	potassium inwardly-rectifying channel, subfamily J, member 6 [Source:MGI Symbol;Acc:MGI:104781]
ENSMUSP00000045218.8	Kcnj15	potassium inwardly-rectifying channel, subfamily J, member 15 [Source:MGI Symbol;Acc:MGI:1310000]
ENSMUSP00000067884.8	Kcnn2	potassium intermediate/small conductance calcium-activated channel, subfamily N, member 2 [Source:MGI Symbol;Acc:MGI:2153182]
ENSMUSP00000097642.3	Scn9a	sodium channel, voltage-gated, type IX, alpha [Source:MGI Symbol;Acc:MGI:107636]
ENSMUSP00000042405.7	Scn7a	sodium channel, voltage-gated, type VII, alpha [Source:MGI Symbol;Acc:MGI:102965]
ENSMUSP00000049584.9	Itpr2	inositol 1,4,5-triphosphate receptor 2 [Source:MGI Symbol;Acc:MGI:99418]
ENSMUSP00000072645.4	Kcns2	K+ voltage-gated channel, subfamily S, 2 [Source:MGI Symbol;Acc:MGI:1197011]
ENSMUSP00000004430.8	Clcn3	chloride channel, voltage-sensitive 3 [Source:MGI Symbol;Acc:MGI:103555]
ENSMUSP00000052089.4	Catsperb	cation channel sperm associated auxiliary subunit beta [Source:MGI Symbol;Acc:MGI:2443988]
ENSMUSP00000111391.3	Cacna1f	calcium channel, voltage-dependent, alpha 1F subunit [Source:MGI Symbol;Acc:MGI:1859639]
ENSMUSP00000043594.5	Trpa1	transient receptor potential cation channel, subfamily A, member 1 [Source:MGI Symbol;Acc:MGI:3522699]
ENSMUSP00000126656.3	Kcnb2	potassium voltage gated channel, Shab-related subfamily, member 2 [Source:MGI Symbol;Acc:MGI:99632]
ENSMUSP00000103539.4	Kcnc3	potassium voltage gated channel, Shaw-related subfamily, member 3 [Source:MGI Symbol;Acc:MGI:96669]
ENSMUSP00000018739.5	Glra4	glycine receptor, alpha 4 subunit [Source:MGI Symbol;Acc:MGI:95750]
ENSMUSP00000050862.8	Tmem37	transmembrane protein 37 [Source:MGI Symbol;Acc:MGI:2157899]
ENSMUSP00000104721.3	Pkd1l2	polycystic kidney disease 1 like 2 [Source:MGI Symbol;Acc:MGI:2664668]
ENSMUSP00000020362.3	Kcnmb1	potassium large conductance calcium-activated channel, subfamily M, beta member 1 [Source:MGI Symbol;Acc:MGI:1334203]
ENSMUSP00000046864.3	Kcnh5	potassium voltage-gated channel, subfamily H (eag-related), member 5 [Source:MGI Symbol;Acc:MGI:3584508]
ENSMUSP00000102984.2	Kcnh4	potassium voltage-gated channel, subfamily H (eag-related), member 4 [Source:MGI Symbol;Acc:MGI:2156184]
ENSMUSP00000045675.5	Pkd2l1	polycystic kidney disease 2-like 1 [Source:MGI Symbol;Acc:MGI:1352448]
ENSMUSP00000077112.7	Kcng2	potassium voltage-gated channel, subfamily G, member 2 [Source:MGI Symbol;Acc:MGI:3694646]
ENSMUSP00000024011.9	Kcnk5	potassium channel, subfamily K, member 5 [Source:MGI Symbol;Acc:MGI:1336175]
ENSMUSP00000024155.8	Kcnk16	potassium channel, subfamily K, member 16 [Source:MGI Symbol;Acc:MGI:1921821]
ENSMUSP00000022967.6	Kcnv1	potassium channel, subfamily V, member 1 [Source:MGI Symbol;Acc:MGI:1914748]
ENSMUSP00000055673.4	Kcna5	potassium voltage-gated channel, shaker-related subfamily, member 5 [Source:MGI Symbol;Acc:MGI:96662]
ENSMUSP00000055225.4	Kcna1	potassium voltage-gated channel, shaker-related subfamily, member 1 [Source:MGI Symbol;Acc:MGI:96654]
ENSMUSP00000036872.6	Kcna6	potassium voltage-gated channel, shaker-related, subfamily, member 6 [Source:MGI Symbol;Acc:MGI:96663]
ENSMUSP00000041696.3	Kcnj12	potassium inwardly-rectifying channel, subfamily J, member 12 [Source:MGI Symbol;Acc:MGI:108495]
ENSMUSP00000007207.9	Clcn2	chloride channel, voltage-sensitive 2 [Source:MGI Symbol;Acc:MGI:105061]
ENSMUSP00000026659.4	Tmc6	transmembrane channel-like gene family 6 [Source:MGI Symbol;Acc:MGI:1098686]
ENSMUSP00000124527.3	Clcn7	chloride channel, voltage-sensitive 7 [Source:MGI Symbol;Acc:MGI:1347048]
ENSMUSP00000101941.3	Tmc8	transmembrane channel-like gene family 8 [Source:MGI Symbol;Acc:MGI:2669037]
ENSMUSP00000009875.5	Kcnd1	potassium voltage-gated channel, Shal-related family, member 1 [Source:MGI Symbol;Acc:MGI:96671]
ENSMUSP00000040548.4	Kcnh3	potassium voltage-gated channel, subfamily H (eag-related), member 3 [Source:MGI Symbol;Acc:MGI:1341723]
ENSMUSP00000110955.2	Kcnq5	potassium voltage-gated channel, subfamily Q, member 5 [Source:MGI Symbol;Acc:MGI:1924937]
ENSMUSP00000138622.2	Cacng6	calcium channel, voltage-dependent, gamma subunit 6 [Source:MGI Symbol;Acc:MGI:1859168]
ENSMUSP00000021961.6	Catsper3	cation channel, sperm associated 3 [Source:MGI Symbol;Acc:MGI:1924106]
ENSMUSP00000029311.7	Trpc4	transient receptor potential cation channel, subfamily C, member 4 [Source:MGI Symbol;Acc:MGI:109525]
ENSMUSP00000023400.3	Tmem114	transmembrane protein 114 [Source:MGI Symbol;Acc:MGI:1921970]
ENSMUSP00000080257.6	Kcnd2	potassium voltage-gated channel, Shal-related family, member 2 [Source:MGI Symbol;Acc:MGI:102663]
ENSMUSP00000037443.8	Trpm6	transient receptor potential cation channel, subfamily M, member 6 [Source:MGI Symbol;Acc:MGI:2675603]
ENSMUSP00000077586.6	Cacna1h	calcium channel, voltage-dependent, T type, alpha 1H subunit [Source:MGI Symbol;Acc:MGI:1928842]
ENSMUSP00000006991.8	Hcn1	hyperpolarization activated cyclic nucleotide gated potassium channel 1 [Source:MGI Symbol;Acc:MGI:1096392]
ENSMUSP00000022023.7	Trpc7	transient receptor potential cation channel, subfamily C, member 7 [Source:MGI Symbol;Acc:MGI:1349470]
ENSMUSP00000021750.8	Ryr2	ryanodine receptor 2, cardiac [Source:MGI Symbol;Acc:MGI:99685]
ENSMUSP00000040859.4	Tmc1	transmembrane channel-like gene family 1 [Source:MGI Symbol;Acc:MGI:2151016]
ENSMUSP00000034889.9	Hcn4	hyperpolarization-activated, cyclic nucleotide-gated K+ 4 [Source:MGI Symbol;Acc:MGI:1298209]
ENSMUSP00000122915.3	Kcnq2	potassium voltage-gated channel, subfamily Q, member 2 [Source:MGI Symbol;Acc:MGI:1309503]
ENSMUSP00000089814.4	Kcnc2	potassium voltage gated channel, Shaw-related subfamily, member 2 [Source:MGI Symbol;Acc:MGI:96668]
ENSMUSP00000043853.9	Tmc4	transmembrane channel-like gene family 4 [Source:MGI Symbol;Acc:MGI:2669035]
ENSMUSP00000051694.4	Catsper4	cation channel, sperm associated 4 [Source:MGI Symbol;Acc:MGI:3043288]
ENSMUSP00000104537.4	Scn8a	sodium channel, voltage-gated, type VIII, alpha [Source:MGI Symbol;Acc:MGI:103169]
ENSMUSP00000158045.2	Trpm3	transient receptor potential cation channel, subfamily M, member 3 [Source:MGI Symbol;Acc:MGI:2443101]
ENSMUSP00000108838.4	Kcnj13	potassium inwardly-rectifying channel, subfamily J, member 13 [Source:MGI Symbol;Acc:MGI:3781032]
ENSMUSP00000060827.9	Glra2	glycine receptor, alpha 2 subunit [Source:MGI Symbol;Acc:MGI:95748]
ENSMUSP00000065384.5	Kcnmb4	potassium large conductance calcium-activated channel, subfamily M, beta member 4 [Source:MGI Symbol;Acc:MGI:1913272]
ENSMUSP00000049063.4	Trpc5	transient receptor potential cation channel, subfamily C, member 5 [Source:MGI Symbol;Acc:MGI:109524]
ENSMUSP00000030925.3	Gabrd	gamma-aminobutyric acid (GABA) A receptor, subunit delta [Source:MGI Symbol;Acc:MGI:95622]
ENSMUSP00000141891.2	Kcnk2	potassium channel, subfamily K, member 2 [Source:MGI Symbol;Acc:MGI:109366]
ENSMUSP00000060706.2	Kcns3	potassium voltage-gated channel, delayed-rectifier, subfamily S, member 3 [Source:MGI Symbol;Acc:MGI:1098804]
ENSMUSP00000046103.9	Kcnk1	potassium channel, subfamily K, member 1 [Source:MGI Symbol;Acc:MGI:109322]
ENSMUSP00000037222.5	Catsper2	cation channel, sperm associated 2 [Source:MGI Symbol;Acc:MGI:2387404]
ENSMUSP00000094075.4	Kcnj4	potassium inwardly-rectifying channel, subfamily J, member 4 [Source:MGI Symbol;Acc:MGI:104743]
ENSMUSP00000113827.3	Cngb1	cyclic nucleotide gated channel beta 1 [Source:MGI Symbol;Acc:MGI:2664102]
ENSMUSP00000025908.7	Kcnk4	potassium channel, subfamily K, member 4 [Source:MGI Symbol;Acc:MGI:1298234]
ENSMUSP00000032192.7	Itpr1	inositol 1,4,5-trisphosphate receptor 1 [Source:MGI Symbol;Acc:MGI:96623]
ENSMUSP00000149042.2	Ryr1	ryanodine receptor 1, skeletal muscle [Source:MGI Symbol;Acc:MGI:99659]
ENSMUSP00000125063.2	Cacna1i	calcium channel, voltage-dependent, alpha 1I subunit [Source:MGI Symbol;Acc:MGI:2178051]
ENSMUSP00000038150.9	Itpr3	inositol 1,4,5-triphosphate receptor 3 [Source:MGI Symbol;Acc:MGI:96624]
ENSMUSP00000153312.2	Kcnma1	potassium large conductance calcium-activated channel, subfamily M, alpha member 1 [Source:MGI Symbol;Acc:MGI:99923]
ENSMUSP00000036991.8	Trpm8	transient receptor potential cation channel, subfamily M, member 8 [Source:MGI Symbol;Acc:MGI:2181435]
ENSMUSP00000077563.6	Kcnh1	potassium voltage-gated channel, subfamily H (eag-related), member 1 [Source:MGI Symbol;Acc:MGI:1341721]
ENSMUSP00000078169.5	Kcnd3	potassium voltage-gated channel, Shal-related family, member 3 [Source:MGI Symbol;Acc:MGI:1928743]
ENSMUSP00000054910.2	Kcng3	potassium voltage-gated channel, subfamily G, member 3 [Source:MGI Symbol;Acc:MGI:2663923]
ENSMUSP00000082975.5	Kcnk6	potassium inwardly-rectifying channel, subfamily K, member 6 [Source:MGI Symbol;Acc:MGI:1891291]
ENSMUSP00000148615.2	Kcnn1	potassium intermediate/small conductance calcium-activated channel, subfamily N, member 1 [Source:MGI Symbol;Acc:MGI:1933993]
ENSMUSP00000040367.9	Trpm4	transient receptor potential cation channel, subfamily M, member 4 [Source:MGI Symbol;Acc:MGI:1915917]
ENSMUSP00000050680.4	Kcna3	potassium voltage-gated channel, shaker-related subfamily, member 3 [Source:MGI Symbol;Acc:MGI:96660]
ENSMUSP00000071859.3	Trpv4	transient receptor potential cation channel, subfamily V, member 4 [Source:MGI Symbol;Acc:MGI:1926945]
ENSMUSP00000041702.2	Kcna2	potassium voltage-gated channel, shaker-related subfamily, member 2 [Source:MGI Symbol;Acc:MGI:96659]
ENSMUSP00000088118.6	Kcna10	potassium voltage-gated channel, shaker-related subfamily, member 10 [Source:MGI Symbol;Acc:MGI:3037820]
ENSMUSP00000038801.5	Mcoln3	mucolipin 3 [Source:MGI Symbol;Acc:MGI:1890500]
ENSMUSP00000047705.8	Kcnh2	potassium voltage-gated channel, subfamily H (eag-related), member 2 [Source:MGI Symbol;Acc:MGI:1341722]
ENSMUSP00000158751.2	Kcnc4	potassium voltage gated channel, Shaw-related subfamily, member 4 [Source:MGI Symbol;Acc:MGI:96670]
ENSMUSP00000000811.8	Kcnn3	potassium intermediate/small conductance calcium-activated channel, subfamily N, member 3 [Source:MGI Symbol;Acc:MGI:2153183]
ENSMUSP00000011152.8	Mcoln2	mucolipin 2 [Source:MGI Symbol;Acc:MGI:1915529]
ENSMUSP00000133065.2	Kcnn4	potassium intermediate/small conductance calcium-activated channel, subfamily N, member 4 [Source:MGI Symbol;Acc:MGI:1277957]
ENSMUSP00000030376.8	Kcnq4	potassium voltage-gated channel, subfamily Q, member 4 [Source:MGI Symbol;Acc:MGI:1926803]
ENSMUSP00000103403.2	Kcna7	potassium voltage-gated channel, shaker-related subfamily, member 7 [Source:MGI Symbol;Acc:MGI:96664]
ENSMUSP00000096457.4	Kcnu1	potassium channel, subfamily U, member 1 [Source:MGI Symbol;Acc:MGI:1202300]
ENSMUSP00000004683.7	Mcoln1	mucolipin 1 [Source:MGI Symbol;Acc:MGI:1890498]
ENSMUSP00000142175.2	Cnga3	cyclic nucleotide gated channel alpha 3 [Source:MGI Symbol;Acc:MGI:1341818]
ENSMUSP00000101040.3	Trpm2	transient receptor potential cation channel, subfamily M, member 2 [Source:MGI Symbol;Acc:MGI:1351901]
ENSMUSP00000056552.4	Kcng4	potassium voltage-gated channel, subfamily G, member 4 [Source:MGI Symbol;Acc:MGI:1913983]
ENSMUSP00000048520.8	Clcnka	chloride channel, voltage-sensitive Ka [Source:MGI Symbol;Acc:MGI:1329026]
ENSMUSP00000006378.3	Clcnkb	chloride channel, voltage-sensitive Kb [Source:MGI Symbol;Acc:MGI:1930643]
ENSMUSP00000102224.2	Clcc1	chloride channel CLIC-like 1 [Source:MGI Symbol;Acc:MGI:2385186]
ENSMUSP00000020581.3	Hcn2	hyperpolarization-activated, cyclic nucleotide-gated K+ 2 [Source:MGI Symbol;Acc:MGI:1298210]
ENSMUSP00000114584.3	Piezo1	piezo-type mechanosensitive ion channel component 1 [Source:MGI Symbol;Acc:MGI:3603204]
ENSMUSP00000108413.5	Cacna1c	calcium channel, voltage-dependent, L type, alpha 1C subunit [Source:MGI Symbol;Acc:MGI:103013]
ENSMUSP00000112531.2	Kcnmb2	potassium large conductance calcium-activated channel, subfamily M, beta member 2 [Source:MGI Symbol;Acc:MGI:1919663]
ENSMUSP00000130177.2	Kcnmb3	potassium large conductance calcium-activated channel, subfamily M, beta member 3 [Source:MGI Symbol;Acc:MGI:3612244]
ENSMUSP00000000619.7	Clcn4	chloride channel, voltage-sensitive 4 [Source:MGI Symbol;Acc:MGI:104571]
ENSMUSP00000075032.5	Glra1	glycine receptor, alpha 1 subunit [Source:MGI Symbol;Acc:MGI:95747]
ENSMUSP00000071829.6	Kcnj14	potassium inwardly-rectifying channel, subfamily J, member 14 [Source:MGI Symbol;Acc:MGI:2384820]
ENSMUSP00000066228.7	Scn5a	sodium channel, voltage-gated, type V, alpha [Source:MGI Symbol;Acc:MGI:98251]
ENSMUSP00000081845.6	Scn10a	sodium channel, voltage-gated, type X, alpha [Source:MGI Symbol;Acc:MGI:108029]
ENSMUSP00000107695.2	Cacna1s	calcium channel, voltage-dependent, L type, alpha 1S subunit [Source:MGI Symbol;Acc:MGI:88294]
ENSMUSP00000065466.8	Scn11a	sodium channel, voltage-gated, type XI, alpha [Source:MGI Symbol;Acc:MGI:1345149]
ENSMUSP00000044494.10	Gria1	glutamate receptor, ionotropic, AMPA1 (alpha 1) [Source:MGI Symbol;Acc:MGI:95808]
ENSMUSP00000098987.2	Kcnk3	potassium channel, subfamily K, member 3 [Source:MGI Symbol;Acc:MGI:1100509]
ENSMUSP00000046927.5	Tmc7	transmembrane channel-like gene family 7 [Source:MGI Symbol;Acc:MGI:2443317]
ENSMUSP00000001965.8	Kcnh6	potassium voltage-gated channel, subfamily H (eag-related), member 6 [Source:MGI Symbol;Acc:MGI:2684139]
ENSMUSP00000147439.2	Kcnj11	potassium inwardly rectifying channel, subfamily J, member 11 [Source:MGI Symbol;Acc:MGI:107501]
ENSMUSP00000042188.9	Tpcn1	two pore channel 1 [Source:MGI Symbol;Acc:MGI:2182472]
ENSMUSP00000097920.4	Cacna1b	calcium channel, voltage-dependent, N type, alpha 1B subunit [Source:MGI Symbol;Acc:MGI:88296]
ENSMUSP00000095694.5	Tmc5	transmembrane channel-like gene family 5 [Source:MGI Symbol;Acc:MGI:1921674]
ENSMUSP00000099513.4	Trpm7	transient receptor potential cation channel, subfamily M, member 7 [Source:MGI Symbol;Acc:MGI:1929996]
ENSMUSP00000048326.4	Kcnk15	potassium channel, subfamily K, member 15 [Source:MGI Symbol;Acc:MGI:2675209]
ENSMUSP00000021056.8	Scn4a	sodium channel, voltage-gated, type IV, alpha [Source:MGI Symbol;Acc:MGI:98250]
ENSMUSP00000038901.4	Kcns1	K+ voltage-gated channel, subfamily S, 1 [Source:MGI Symbol;Acc:MGI:1197019]
ENSMUSP00000124938.2	Kcnc1	potassium voltage gated channel, Shaw-related subfamily, member 1 [Source:MGI Symbol;Acc:MGI:96667]
ENSMUSP00000027020.7	Gria4	glutamate receptor, ionotropic, AMPA4 (alpha 4) [Source:MGI Symbol;Acc:MGI:95811]
ENSMUSP00000113333.2	Kcnt2	potassium channel, subfamily T, member 2 [Source:MGI Symbol;Acc:MGI:3036273]
ENSMUSP00000060110.3	Kcnj9	potassium inwardly-rectifying channel, subfamily J, member 9 [Source:MGI Symbol;Acc:MGI:108007]
ENSMUSP00000054356.4	Kcnj10	potassium inwardly-rectifying channel, subfamily J, member 10 [Source:MGI Symbol;Acc:MGI:1194504]
ENSMUSP00000072401.8	Hvcn1	hydrogen voltage-gated channel 1 [Source:MGI Symbol;Acc:MGI:1921346]
ENSMUSP00000021065.6	Cacng1	calcium channel, voltage-dependent, gamma subunit 1 [Source:MGI Symbol;Acc:MGI:1206582]
ENSMUSP00000047888.3	Cacng5	calcium channel, voltage-dependent, gamma subunit 5 [Source:MGI Symbol;Acc:MGI:2157946]
ENSMUSP00000102246.2	Kcnj16	potassium inwardly-rectifying channel, subfamily J, member 16 [Source:MGI Symbol;Acc:MGI:1314842]
ENSMUSP00000037192.3	Kcnj2	potassium inwardly-rectifying channel, subfamily J, member 2 [Source:MGI Symbol;Acc:MGI:104744]
ENSMUSP00000000221.6	Scnn1g	sodium channel, nonvoltage-gated 1 gamma [Source:MGI Symbol;Acc:MGI:104695]
ENSMUSP00000057981.8	Kcnb1	potassium voltage gated channel, Shab-related subfamily, member 1 [Source:MGI Symbol;Acc:MGI:96666]
ENSMUSP00000082337.6	Gabrb3	gamma-aminobutyric acid (GABA) A receptor, subunit beta 3 [Source:MGI Symbol;Acc:MGI:95621]
ENSMUSP00000037958.3	Kcna4	potassium voltage-gated channel, shaker-related subfamily, member 4 [Source:MGI Symbol;Acc:MGI:96661]
ENSMUSP00000120803.2	Pkd1l1	polycystic kidney disease 1 like 1 [Source:MGI Symbol;Acc:MGI:2156538]
ENSMUSP00000096668.3	Kcng1	potassium voltage-gated channel, subfamily G, member 1 [Source:MGI Symbol;Acc:MGI:3616086]
ENSMUSP00000103418.2	Cacna1g	calcium channel, voltage-dependent, T type, alpha 1G subunit [Source:MGI Symbol;Acc:MGI:1201678]
ENSMUSP00000021141.8	P2rx1	purinergic receptor P2X, ligand-gated ion channel, 1 [Source:MGI Symbol;Acc:MGI:1098235]
ENSMUSP00000006104.4	P2rx5	purinergic receptor P2X, ligand-gated ion channel, 5 [Source:MGI Symbol;Acc:MGI:2137026]
ENSMUSP00000099585.3	Trpv1	transient receptor potential cation channel, subfamily V, member 1 [Source:MGI Symbol;Acc:MGI:1341787]
ENSMUSP00000053755.3	Trpv3	transient receptor potential cation channel, subfamily V, member 3 [Source:MGI Symbol;Acc:MGI:2181407]
ENSMUSP00000009390.4	Trpm5	transient receptor potential cation channel, subfamily M, member 5 [Source:MGI Symbol;Acc:MGI:1861718]
ENSMUSP00000009689.5	Kcnq1	potassium voltage-gated channel, subfamily Q, member 1 [Source:MGI Symbol;Acc:MGI:108083]
ENSMUSP00000039058.7	Kcnt1	potassium channel, subfamily T, member 1 [Source:MGI Symbol;Acc:MGI:1924627]
ENSMUSP00000089426.6	Ryr3	ryanodine receptor 3 [Source:MGI Symbol;Acc:MGI:99684]
ENSMUSP00000063329.4	Kcnj3	potassium inwardly-rectifying channel, subfamily J, member 3 [Source:MGI Symbol;Acc:MGI:104742]
ENSMUSP00000077139.2	Tmc2	transmembrane channel-like gene family 2 [Source:MGI Symbol;Acc:MGI:2151017]

## Sheet: Microbat
Protein stable ID version	Gene name	Gene description
ENSMLUP00000000004.2	KCNG1	potassium voltage-gated channel modifier subfamily G member 1 [Source:HGNC Symbol;Acc:HGNC:6248]
ENSMLUP00000000096.2	TPCN2
ENSMLUP00000000182.2	TRPM7	transient receptor potential cation channel subfamily M member 7 [Source:HGNC Symbol;Acc:HGNC:17994]
ENSMLUP00000000208.2	TRPC4	transient receptor potential cation channel subfamily C member 4 [Source:NCBI gene;Acc:102431226]
ENSMLUP00000000513.2	SCN3A	sodium voltage-gated channel alpha subunit 3 [Source:HGNC Symbol;Acc:HGNC:10590]
ENSMLUP00000000542.2	KCNH5	potassium voltage-gated channel subfamily H member 5 [Source:HGNC Symbol;Acc:HGNC:6254]
ENSMLUP00000001126.2	KCNJ10	potassium inwardly rectifying channel subfamily J member 10 [Source:HGNC Symbol;Acc:HGNC:6256]
ENSMLUP00000001128.2	KCNJ9	potassium inwardly rectifying channel subfamily J member 9 [Source:HGNC Symbol;Acc:HGNC:6270]
ENSMLUP00000001189.2	KCNK3	potassium two pore domain channel subfamily K member 3 [Source:HGNC Symbol;Acc:HGNC:6278]
ENSMLUP00000001393.2	TRPM3	transient receptor potential cation channel subfamily M member 3 [Source:HGNC Symbol;Acc:HGNC:17992]
ENSMLUP00000001458.2	GLRA1	glycine receptor alpha 1 [Source:HGNC Symbol;Acc:HGNC:4326]
ENSMLUP00000001519.2	KCNH8	potassium voltage-gated channel subfamily H member 8 [Source:NCBI gene;Acc:102439813]
ENSMLUP00000001757.2	PIEZO2	piezo type mechanosensitive ion channel component 2 [Source:HGNC Symbol;Acc:HGNC:26270]
ENSMLUP00000001820.2	KCNK6	potassium two pore domain channel subfamily K member 6 [Source:HGNC Symbol;Acc:HGNC:6281]
ENSMLUP00000001916.2	CNGA4	cyclic nucleotide gated channel subunit alpha 4 [Source:HGNC Symbol;Acc:HGNC:2152]
ENSMLUP00000001918.2	KCNN2	potassium calcium-activated channel subfamily N member 2 [Source:NCBI gene;Acc:102435562]
ENSMLUP00000002094.2	KCNV2	potassium voltage-gated channel modifier subfamily V member 2 [Source:HGNC Symbol;Acc:HGNC:19698]
ENSMLUP00000002154.2	KCNN3	potassium calcium-activated channel subfamily N member 3 [Source:HGNC Symbol;Acc:HGNC:6292]
ENSMLUP00000002423.1	KCNA1	potassium voltage-gated channel subfamily A member 1 [Source:NCBI gene;Acc:102419730]
ENSMLUP00000002560.2		sodium voltage-gated channel alpha subunit 5 [Source:NCBI gene;Acc:102424436]
ENSMLUP00000002580.2	SCN10A	sodium voltage-gated channel alpha subunit 10 [Source:NCBI gene;Acc:102424123]
ENSMLUP00000002633.2	TMC5	transmembrane channel like 5 [Source:HGNC Symbol;Acc:HGNC:22999]
ENSMLUP00000002727.2	CNGB1
ENSMLUP00000002783.2	KCNA2	potassium voltage-gated channel subfamily A member 2 [Source:NCBI gene;Acc:102425036]
ENSMLUP00000002806.2	KCNG4	potassium voltage-gated channel modifier subfamily G member 4 [Source:NCBI gene;Acc:102440878]
ENSMLUP00000002906.2	TRPC5	transient receptor potential cation channel subfamily C member 5 [Source:NCBI gene;Acc:102435776]
ENSMLUP00000002916.2	KCNB1	potassium voltage-gated channel subfamily B member 1 [Source:HGNC Symbol;Acc:HGNC:6231]
ENSMLUP00000003017.2	KCNV1	potassium voltage-gated channel modifier subfamily V member 1 [Source:NCBI gene;Acc:102437965]
ENSMLUP00000003023.2	KCNT2	potassium sodium-activated channel subfamily T member 2 [Source:HGNC Symbol;Acc:HGNC:18866]
ENSMLUP00000003029.2	MCOLN3	mucolipin 3 [Source:HGNC Symbol;Acc:HGNC:13358]
ENSMLUP00000003673.2	TMEM37	transmembrane protein 37 [Source:HGNC Symbol;Acc:HGNC:18216]
ENSMLUP00000003896.2	PKD1	polycystin 1, transient receptor potential channel interacting [Source:HGNC Symbol;Acc:HGNC:9008]
ENSMLUP00000004153.2	RYR3	ryanodine receptor 3 [Source:HGNC Symbol;Acc:HGNC:10485]
ENSMLUP00000004301.2	CACFD1	calcium channel flower domain containing 1 [Source:HGNC Symbol;Acc:HGNC:1365]
ENSMLUP00000004340.2	SCN2A	sodium voltage-gated channel alpha subunit 2 [Source:HGNC Symbol;Acc:HGNC:10588]
ENSMLUP00000004345.2	SLC12A6	solute carrier family 12 member 6 [Source:HGNC Symbol;Acc:HGNC:10914]
ENSMLUP00000004524.2	PKD1L1	polycystin 1 like 1, transient receptor potential channel interacting [Source:HGNC Symbol;Acc:HGNC:18053]
ENSMLUP00000004603.2	KCNJ8	potassium inwardly rectifying channel subfamily J member 8 [Source:HGNC Symbol;Acc:HGNC:6269]
ENSMLUP00000004651.2	KCNS3	potassium voltage-gated channel modifier subfamily S member 3 [Source:HGNC Symbol;Acc:HGNC:6302]
ENSMLUP00000004780.1	KCNJ5	potassium inwardly rectifying channel subfamily J member 5 [Source:HGNC Symbol;Acc:HGNC:6266]
ENSMLUP00000004837.2	CACNA1I	calcium voltage-gated channel subunit alpha1 I [Source:HGNC Symbol;Acc:HGNC:1396]
ENSMLUP00000004966.2	KCNK10	potassium two pore domain channel subfamily K member 10 [Source:HGNC Symbol;Acc:HGNC:6273]
ENSMLUP00000005058.2	GRIA4	glutamate ionotropic receptor AMPA type subunit 4 [Source:HGNC Symbol;Acc:HGNC:4574]
ENSMLUP00000005087.2	SCN11A	sodium voltage-gated channel alpha subunit 11 [Source:HGNC Symbol;Acc:HGNC:10583]
ENSMLUP00000005124.2	CACNA1G	calcium voltage-gated channel subunit alpha1 G [Source:HGNC Symbol;Acc:HGNC:1394]
ENSMLUP00000005174.2	KCNMB1	potassium calcium-activated channel subfamily M regulatory beta subunit 1 [Source:HGNC Symbol;Acc:HGNC:6285]
ENSMLUP00000005214.2	CACNA1F	calcium voltage-gated channel subunit alpha1 F [Source:NCBI gene;Acc:102434312]
ENSMLUP00000005236.2	KCNMA1	potassium calcium-activated channel subfamily M alpha 1 [Source:HGNC Symbol;Acc:HGNC:6284]
ENSMLUP00000005351.2		CHRNA7 (exons 5-10) and FAM7A (exons A-E) fusion [Source:HGNC Symbol;Acc:HGNC:15781]
ENSMLUP00000005869.2		ryanodine receptor 2 [Source:HGNC Symbol;Acc:HGNC:10484]
ENSMLUP00000005880.2	CATSPER1
ENSMLUP00000005903.2	TRPM6	transient receptor potential cation channel subfamily M member 6 [Source:HGNC Symbol;Acc:HGNC:17995]
ENSMLUP00000005944.2	KCNMB2
ENSMLUP00000006117.2	KCNJ16	potassium inwardly rectifying channel subfamily J member 16 [Source:HGNC Symbol;Acc:HGNC:6262]
ENSMLUP00000006123.2	KCNJ2	potassium inwardly rectifying channel subfamily J member 2 [Source:HGNC Symbol;Acc:HGNC:6263]
ENSMLUP00000006127.2	CLCN5	chloride voltage-gated channel 5 [Source:HGNC Symbol;Acc:HGNC:2023]
ENSMLUP00000006279.2	CLCN4	chloride voltage-gated channel 4 [Source:HGNC Symbol;Acc:HGNC:2022]
ENSMLUP00000006434.2	CNGA2	cyclic nucleotide gated channel subunit alpha 2 [Source:HGNC Symbol;Acc:HGNC:2149]
ENSMLUP00000006458.2	KCNK4	potassium two pore domain channel subfamily K member 4 [Source:HGNC Symbol;Acc:HGNC:6279]
ENSMLUP00000006566.2	TMC1	transmembrane channel like 1 [Source:HGNC Symbol;Acc:HGNC:16513]
ENSMLUP00000006626.2	KCNQ4	potassium voltage-gated channel subfamily Q member 4 [Source:HGNC Symbol;Acc:HGNC:6298]
ENSMLUP00000006773.2	GRIA3	glutamate ionotropic receptor AMPA type subunit 3 [Source:HGNC Symbol;Acc:HGNC:4573]
ENSMLUP00000007023.2	KCNK2	potassium two pore domain channel subfamily K member 2 [Source:HGNC Symbol;Acc:HGNC:6277]
ENSMLUP00000007188.2		glycine receptor alpha 4 [Source:HGNC Symbol;Acc:HGNC:31715]
ENSMLUP00000007238.2	KCNN1	potassium calcium-activated channel subfamily N member 1 [Source:HGNC Symbol;Acc:HGNC:6290]
ENSMLUP00000007255.2	KCNC1	potassium voltage-gated channel subfamily C member 1 [Source:HGNC Symbol;Acc:HGNC:6233]
ENSMLUP00000007344.2	KCNK5	potassium two pore domain channel subfamily K member 5 [Source:HGNC Symbol;Acc:HGNC:6280]
ENSMLUP00000007447.2	KCNA6	potassium voltage-gated channel subfamily A member 6 [Source:HGNC Symbol;Acc:HGNC:6225]
ENSMLUP00000007614.2	CLCNKA
ENSMLUP00000007665.2	CNGA1	cyclic nucleotide gated channel subunit alpha 1 [Source:HGNC Symbol;Acc:HGNC:2148]
ENSMLUP00000007759.2	KCNC4	potassium voltage-gated channel subfamily C member 4 [Source:HGNC Symbol;Acc:HGNC:6236]
ENSMLUP00000007836.2	KCNK7	potassium two pore domain channel subfamily K member 7 [Source:HGNC Symbol;Acc:HGNC:6282]
ENSMLUP00000007843.2	HTR3A
ENSMLUP00000008228.2	PIEZO1	piezo type mechanosensitive ion channel component 1 [Source:NCBI gene;Acc:102434421]
ENSMLUP00000008389.2	HCN2	hyperpolarization activated cyclic nucleotide gated potassium and sodium channel 2 [Source:HGNC Symbol;Acc:HGNC:4846]
ENSMLUP00000008399.2	KCND1	potassium voltage-gated channel subfamily D member 1 [Source:HGNC Symbol;Acc:HGNC:6237]
ENSMLUP00000008434.2	KCNMB3	potassium calcium-activated channel subfamily M regulatory beta subunit 3 [Source:HGNC Symbol;Acc:HGNC:6287]
ENSMLUP00000008536.2	CATSPER2	cation channel sperm associated 2 [Source:HGNC Symbol;Acc:HGNC:18810]
ENSMLUP00000008706.2	KCNH7	potassium voltage-gated channel subfamily H member 7 [Source:HGNC Symbol;Acc:HGNC:18863]
ENSMLUP00000008814.2	SCN1A	sodium voltage-gated channel alpha subunit 1 [Source:HGNC Symbol;Acc:HGNC:10585]
ENSMLUP00000008848.2	KCND3	potassium voltage-gated channel subfamily D member 3 [Source:HGNC Symbol;Acc:HGNC:6239]
ENSMLUP00000008896.2	SCN9A	sodium voltage-gated channel alpha subunit 9 [Source:HGNC Symbol;Acc:HGNC:10597]
ENSMLUP00000008921.2	KCNN4
ENSMLUP00000008962.2	SCN7A	sodium voltage-gated channel alpha subunit 7 [Source:HGNC Symbol;Acc:HGNC:10594]
ENSMLUP00000009007.2	SCN8A	sodium voltage-gated channel alpha subunit 8 [Source:HGNC Symbol;Acc:HGNC:10596]
ENSMLUP00000009236.2	RYR1	ryanodine receptor 1 [Source:HGNC Symbol;Acc:HGNC:10483]
ENSMLUP00000009290.2	PKD2L2	polycystin 2 like 2, transient receptor potential cation channel [Source:HGNC Symbol;Acc:HGNC:9012]
ENSMLUP00000009330.2	CATSPER4	cation channel sperm associated 4 [Source:HGNC Symbol;Acc:HGNC:23220]
ENSMLUP00000009390.2	PKD2	polycystin 2, transient receptor potential cation channel [Source:HGNC Symbol;Acc:HGNC:9009]
ENSMLUP00000009442.2	CACNA1A	calcium voltage-gated channel subunit alpha1 A [Source:HGNC Symbol;Acc:HGNC:1388]
ENSMLUP00000009614.2	KCNJ3	potassium inwardly rectifying channel subfamily J member 3 [Source:HGNC Symbol;Acc:HGNC:6264]
ENSMLUP00000009642.2	CLCC1	chloride channel CLIC like 1 [Source:HGNC Symbol;Acc:HGNC:29675]
ENSMLUP00000009752.2	KCND2	potassium voltage-gated channel subfamily D member 2 [Source:HGNC Symbol;Acc:HGNC:6238]
ENSMLUP00000009876.2	TRPV5	transient receptor potential cation channel subfamily V member 5 [Source:HGNC Symbol;Acc:HGNC:3145]
ENSMLUP00000009910.2	SLC9C1	solute carrier family 9 member C1 [Source:NCBI gene;Acc:102431392]
ENSMLUP00000010034.2	CACNA1H
ENSMLUP00000010055.2	KCNK12	potassium two pore domain channel subfamily K member 12 [Source:HGNC Symbol;Acc:HGNC:6274]
ENSMLUP00000010160.2	TRPM2	transient receptor potential cation channel subfamily M member 2 [Source:HGNC Symbol;Acc:HGNC:12339]
ENSMLUP00000010450.2	ITPR2	inositol 1,4,5-trisphosphate receptor type 2 [Source:NCBI gene;Acc:102422734]
ENSMLUP00000010470.2	ASIC5	acid sensing ion channel subunit family member 5 [Source:HGNC Symbol;Acc:HGNC:17537]
ENSMLUP00000010564.2	CLCN7	chloride voltage-gated channel 7 [Source:HGNC Symbol;Acc:HGNC:2025]
ENSMLUP00000010630.2	TRPC3	transient receptor potential cation channel subfamily C member 3 [Source:NCBI gene;Acc:102441906]
ENSMLUP00000010736.2	CLCN6	chloride voltage-gated channel 6 [Source:HGNC Symbol;Acc:HGNC:2024]
ENSMLUP00000010759.2	KCNS1	potassium voltage-gated channel modifier subfamily S member 1 [Source:HGNC Symbol;Acc:HGNC:6300]
ENSMLUP00000010891.2	ITPR3	inositol 1,4,5-trisphosphate receptor type 3 [Source:HGNC Symbol;Acc:HGNC:6182]
ENSMLUP00000010922.2	ITPR1
ENSMLUP00000010970.2	KCNH4	potassium voltage-gated channel subfamily H member 4 [Source:NCBI gene;Acc:102427029]
ENSMLUP00000011175.2	KCNJ11	potassium inwardly rectifying channel subfamily J member 11 [Source:HGNC Symbol;Acc:HGNC:6257]
ENSMLUP00000011314.2	KCNK16	potassium two pore domain channel subfamily K member 16 [Source:HGNC Symbol;Acc:HGNC:14464]
ENSMLUP00000011410.2	TRPV4	transient receptor potential cation channel subfamily V member 4 [Source:HGNC Symbol;Acc:HGNC:18083]
ENSMLUP00000011487.2	KCNH6	potassium voltage-gated channel subfamily H member 6 [Source:HGNC Symbol;Acc:HGNC:18862]
ENSMLUP00000011507.2	CATSPER3	cation channel sperm associated 3 [Source:HGNC Symbol;Acc:HGNC:20819]
ENSMLUP00000011526.2	GLRA3	glycine receptor alpha 3 [Source:NCBI gene;Acc:102429534]
ENSMLUP00000011573.2	SCN4A	sodium voltage-gated channel alpha subunit 4 [Source:HGNC Symbol;Acc:HGNC:10591]
ENSMLUP00000011688.2	CLCN2	chloride voltage-gated channel 2 [Source:HGNC Symbol;Acc:HGNC:2020]
ENSMLUP00000011900.2	MCOLN2	mucolipin 2 [Source:HGNC Symbol;Acc:HGNC:13357]
ENSMLUP00000011954.2	CNGA3
ENSMLUP00000012152.2	TPCN1	two pore segment channel 1 [Source:HGNC Symbol;Acc:HGNC:18182]
ENSMLUP00000012688.2	TMC8	transmembrane channel like 8 [Source:HGNC Symbol;Acc:HGNC:20474]
ENSMLUP00000012900.2	CACNA1C	calcium voltage-gated channel subunit alpha1 C [Source:HGNC Symbol;Acc:HGNC:1390]
ENSMLUP00000012910.1	CACNG1	calcium voltage-gated channel auxiliary subunit gamma 1 [Source:HGNC Symbol;Acc:HGNC:1405]
ENSMLUP00000013345.2	KCNH2	potassium voltage-gated channel subfamily H member 2 [Source:HGNC Symbol;Acc:HGNC:6251]
ENSMLUP00000013474.2	TRPA1	transient receptor potential cation channel subfamily A member 1 [Source:HGNC Symbol;Acc:HGNC:497]
ENSMLUP00000013526.2	TRPM1
ENSMLUP00000013536.2	KCNJ14
ENSMLUP00000013605.2	KCNK1	potassium two pore domain channel subfamily K member 1 [Source:HGNC Symbol;Acc:HGNC:6272]
ENSMLUP00000013674.2	KCNH1
ENSMLUP00000013767.2	CLCN1	chloride voltage-gated channel 1 [Source:HGNC Symbol;Acc:HGNC:2019]
ENSMLUP00000013907.2	SLC9C2	solute carrier family 9 member C2 (putative) [Source:HGNC Symbol;Acc:HGNC:28664]
ENSMLUP00000013908.2	GLRA2	glycine receptor alpha 2 [Source:HGNC Symbol;Acc:HGNC:4327]
ENSMLUP00000013964.2	TMC7	transmembrane channel like 7 [Source:HGNC Symbol;Acc:HGNC:23000]
ENSMLUP00000014023.2	KCNQ3
ENSMLUP00000014052.2	KCNK18	potassium two pore domain channel subfamily K member 18 [Source:HGNC Symbol;Acc:HGNC:19439]
ENSMLUP00000014171.2	KCNA4	potassium voltage-gated channel subfamily A member 4 [Source:HGNC Symbol;Acc:HGNC:6222]
ENSMLUP00000014199.2	HVCN1	hydrogen voltage gated channel 1 [Source:HGNC Symbol;Acc:HGNC:28240]
ENSMLUP00000014391.2	HCN1	hyperpolarization activated cyclic nucleotide gated potassium channel 1 [Source:HGNC Symbol;Acc:HGNC:4845]
ENSMLUP00000014536.1	ZACN	zinc activated ion channel [Source:HGNC Symbol;Acc:HGNC:29504]
ENSMLUP00000014574.2	KCNJ1	potassium inwardly rectifying channel subfamily J member 1 [Source:HGNC Symbol;Acc:HGNC:6255]
ENSMLUP00000014611.2	MCOLN1	mucolipin 1 [Source:NCBI gene;Acc:102435909]
ENSMLUP00000014678.2		sodium leak channel, non-selective [Source:HGNC Symbol;Acc:HGNC:19082]
ENSMLUP00000014693.2	KCNQ5	potassium voltage-gated channel subfamily Q member 5 [Source:HGNC Symbol;Acc:HGNC:6299]
ENSMLUP00000014756.2	KCNG2	potassium voltage-gated channel modifier subfamily G member 2 [Source:HGNC Symbol;Acc:HGNC:6249]
ENSMLUP00000014800.2	PKDREJ	polycystin family receptor for egg jelly [Source:HGNC Symbol;Acc:HGNC:9015]
ENSMLUP00000014856.2	TRPV3	transient receptor potential cation channel subfamily V member 3 [Source:HGNC Symbol;Acc:HGNC:18084]
ENSMLUP00000014866.2	TRPV1	transient receptor potential cation channel subfamily V member 1 [Source:HGNC Symbol;Acc:HGNC:12716]
ENSMLUP00000015071.2	PKD2L1	polycystin 2 like 1, transient receptor potential cation channel [Source:HGNC Symbol;Acc:HGNC:9011]
ENSMLUP00000015207.2	GABRQ	gamma-aminobutyric acid type A receptor theta subunit [Source:NCBI gene;Acc:102430090]
ENSMLUP00000015280.2	P2RX1	purinergic receptor P2X 1 [Source:HGNC Symbol;Acc:HGNC:8533]
ENSMLUP00000015447.2	KCNH3	potassium voltage-gated channel subfamily H member 3 [Source:HGNC Symbol;Acc:HGNC:6252]
ENSMLUP00000015546.2	CLCN3	chloride voltage-gated channel 3 [Source:HGNC Symbol;Acc:HGNC:2021]
ENSMLUP00000015633.2	CACNA1D	calcium voltage-gated channel subunit alpha1 D [Source:HGNC Symbol;Acc:HGNC:1391]
ENSMLUP00000015855.2	KCNJ13	potassium inwardly rectifying channel subfamily J member 13 [Source:HGNC Symbol;Acc:HGNC:6259]
ENSMLUP00000015888.2	TRPM8	transient receptor potential cation channel subfamily M member 8 [Source:NCBI gene;Acc:102441882]
ENSMLUP00000015925.2		calcium voltage-gated channel subunit alpha1 E [Source:HGNC Symbol;Acc:HGNC:1392]
ENSMLUP00000016021.2	KCNJ6	potassium inwardly rectifying channel subfamily J member 6 [Source:HGNC Symbol;Acc:HGNC:6267]
ENSMLUP00000016044.2	KCNK13	potassium two pore domain channel subfamily K member 13 [Source:HGNC Symbol;Acc:HGNC:6275]
ENSMLUP00000016066.2	TRPC7	transient receptor potential cation channel subfamily C member 7 [Source:HGNC Symbol;Acc:HGNC:20754]
ENSMLUP00000016184.2	KCNQ2	potassium voltage-gated channel subfamily Q member 2 [Source:HGNC Symbol;Acc:HGNC:6296]
ENSMLUP00000016484.1	KCNMB4	potassium calcium-activated channel subfamily M regulatory beta subunit 4 [Source:HGNC Symbol;Acc:HGNC:6289]
ENSMLUP00000017128.1	GABRA5	gamma-aminobutyric acid type A receptor alpha5 subunit [Source:HGNC Symbol;Acc:HGNC:4079]
ENSMLUP00000017424.1	PKD1L2
ENSMLUP00000017558.1	Tpte
ENSMLUP00000017935.1		voltage-dependent T-type calcium channel subunit alpha-1H-like [Source:NCBI gene;Acc:102428074]
ENSMLUP00000018034.1	CNGB1
ENSMLUP00000018095.1	KCNJ4	potassium inwardly rectifying channel subfamily J member 4 [Source:HGNC Symbol;Acc:HGNC:6265]
ENSMLUP00000018334.1	NALCN
ENSMLUP00000018843.1	KCNJ14
ENSMLUP00000019060.1	KCNK15	potassium two pore domain channel subfamily K member 15 [Source:HGNC Symbol;Acc:HGNC:13814]
ENSMLUP00000019764.1	KCNB2
ENSMLUP00000019821.1	KCNJ15	potassium inwardly rectifying channel subfamily J member 15 [Source:HGNC Symbol;Acc:HGNC:6261]
ENSMLUP00000019952.1	CNNM2	cyclin and CBS domain divalent metal cation transport mediator 2 [Source:NCBI gene;Acc:102442581]
ENSMLUP00000020026.1	KCNC2	potassium voltage-gated channel subfamily C member 2 [Source:HGNC Symbol;Acc:HGNC:6234]
ENSMLUP00000020174.1	CACNA1B
ENSMLUP00000020293.1	KCNU1
ENSMLUP00000020755.1	KCNQ3
ENSMLUP00000021078.1	KCNA5	potassium voltage-gated channel subfamily A member 5 [Source:HGNC Symbol;Acc:HGNC:6224]
ENSMLUP00000021150.1	KCNS2	potassium voltage-gated channel modifier subfamily S member 2 [Source:HGNC Symbol;Acc:HGNC:6301]
ENSMLUP00000021276.1	HCN4	hyperpolarization activated cyclic nucleotide gated potassium channel 4 [Source:HGNC Symbol;Acc:HGNC:16882]
ENSMLUP00000021533.1	KCNA10	potassium voltage-gated channel subfamily A member 10 [Source:NCBI gene;Acc:102425770]
ENSMLUP00000021675.1	KCNQ1
ENSMLUP00000022026.1	TMC2	transmembrane channel like 2 [Source:HGNC Symbol;Acc:HGNC:16527]
ENSMLUP00000022107.1	KCNQ1
ENSMLUP00000022514.1	CNNM4	cyclin and CBS domain divalent metal cation transport mediator 4 [Source:HGNC Symbol;Acc:HGNC:105]

## Sheet: Horse
Protein stable ID version	Gene name	Gene description
ENSECAP00000000191.2	KCNH5	potassium voltage-gated channel subfamily H member 5 [Source:VGNC Symbol;Acc:VGNC:58969]
ENSECAP00000000205.3	TRPA1	transient receptor potential cation channel subfamily A member 1 [Source:VGNC Symbol;Acc:VGNC:24548]
ENSECAP00000000340.3	KCNK16	potassium two pore domain channel subfamily K member 16 [Source:VGNC Symbol;Acc:VGNC:19294]
ENSECAP00000000449.2	KCNH1	potassium voltage-gated channel subfamily H member 1 [Source:VGNC Symbol;Acc:VGNC:19276]
ENSECAP00000000776.2	KCNK13	potassium two pore domain channel subfamily K member 13 [Source:VGNC Symbol;Acc:VGNC:55287]
ENSECAP00000000873.2	KCNJ3	potassium inwardly rectifying channel subfamily J member 3 [Source:VGNC Symbol;Acc:VGNC:58939]
ENSECAP00000001166.1	KCNJ11	potassium inwardly rectifying channel subfamily J member 11 [Source:VGNC Symbol;Acc:VGNC:19285]
ENSECAP00000001445.1	KCNJ16	potassium inwardly rectifying channel subfamily J member 16 [Source:VGNC Symbol;Acc:VGNC:19288]
ENSECAP00000001758.2	KCNC1	potassium voltage-gated channel subfamily C member 1 [Source:VGNC Symbol;Acc:VGNC:19267]
ENSECAP00000001814.2	KCND2	potassium voltage-gated channel subfamily D member 2 [Source:HGNC Symbol;Acc:HGNC:6238]
ENSECAP00000002005.1	KCNF1	potassium voltage-gated channel modifier subfamily F member 1 [Source:VGNC Symbol;Acc:VGNC:19273]
ENSECAP00000002012.1	KCNA6	potassium voltage-gated channel subfamily A member 6 [Source:VGNC Symbol;Acc:VGNC:56569]
ENSECAP00000002061.2	KCNA5	potassium voltage-gated channel subfamily A member 5 [Source:VGNC Symbol;Acc:VGNC:19262]
ENSECAP00000002072.1	KCNA2	potassium voltage-gated channel subfamily A member 2 [Source:VGNC Symbol;Acc:VGNC:19261]
ENSECAP00000002134.2	KCNA10	potassium voltage-gated channel subfamily A member 10 [Source:VGNC Symbol;Acc:VGNC:58666]
ENSECAP00000002476.2	KCNJ12	potassium inwardly rectifying channel subfamily J member 12 [Source:VGNC Symbol;Acc:VGNC:56439]
ENSECAP00000002630.3	SCN5A	sodium voltage-gated channel alpha subunit 5 [Source:VGNC Symbol;Acc:VGNC:22740]
ENSECAP00000002689.2	KCNG3	potassium voltage-gated channel modifier subfamily G member 3 [Source:VGNC Symbol;Acc:VGNC:51331]
ENSECAP00000002869.2	CNGA2	cyclic nucleotide gated channel subunit alpha 2 [Source:VGNC Symbol;Acc:VGNC:16664]
ENSECAP00000003165.3	KCNJ6	potassium inwardly rectifying channel subfamily J member 6 [Source:VGNC Symbol;Acc:VGNC:58181]
ENSECAP00000003431.2	KCNS2	potassium voltage-gated channel modifier subfamily S member 2 [Source:VGNC Symbol;Acc:VGNC:56249]
ENSECAP00000003600.2	KCNA4	potassium voltage-gated channel subfamily A member 4 [Source:VGNC Symbol;Acc:VGNC:56642]
ENSECAP00000005272.2	CACNG5	calcium voltage-gated channel auxiliary subunit gamma 5 [Source:HGNC Symbol;Acc:HGNC:1409]
ENSECAP00000005491.3	SLC9C2	solute carrier family 9 member C2 (putative) [Source:HGNC Symbol;Acc:HGNC:28664]
ENSECAP00000005581.2	SCN4A	sodium voltage-gated channel alpha subunit 4 [Source:VGNC Symbol;Acc:VGNC:22738]
ENSECAP00000005605.2	HCN1	hyperpolarization activated cyclic nucleotide gated potassium channel 1 [Source:VGNC Symbol;Acc:VGNC:18711]
ENSECAP00000005853.1	KCNJ13	potassium inwardly rectifying channel subfamily J member 13 [Source:VGNC Symbol;Acc:VGNC:19286]
ENSECAP00000005908.1	KCNJ2	potassium inwardly rectifying channel subfamily J member 2 [Source:VGNC Symbol;Acc:VGNC:19289]
ENSECAP00000006595.2	TRPC7	transient receptor potential cation channel subfamily C member 7 [Source:VGNC Symbol;Acc:VGNC:24555]
ENSECAP00000006650.2	TPTE2
ENSECAP00000006751.1	KCNJ15	potassium inwardly rectifying channel subfamily J member 15 [Source:VGNC Symbol;Acc:VGNC:19287]
ENSECAP00000006895.2	TRPM1	transient receptor potential cation channel subfamily M member 1 [Source:VGNC Symbol;Acc:VGNC:24556]
ENSECAP00000006968.1	CACNG1	calcium voltage-gated channel auxiliary subunit gamma 1 [Source:VGNC Symbol;Acc:VGNC:15993]
ENSECAP00000007092.2	KCNK16
ENSECAP00000007210.2	KCNK1	potassium two pore domain channel subfamily K member 1 [Source:VGNC Symbol;Acc:VGNC:19292]
ENSECAP00000007284.3	ZACN	zinc activated ion channel [Source:VGNC Symbol;Acc:VGNC:25122]
ENSECAP00000007371.3	RYR2	ryanodine receptor 2 [Source:VGNC Symbol;Acc:VGNC:22643]
ENSECAP00000007542.2	GABRE	gamma-aminobutyric acid type A receptor subunit epsilon [Source:VGNC Symbol;Acc:VGNC:18200]
ENSECAP00000007729.2	KCNJ14	potassium inwardly rectifying channel subfamily J member 14 [Source:HGNC Symbol;Acc:HGNC:6260]
ENSECAP00000007989.2	KCNH3	potassium voltage-gated channel subfamily H member 3 [Source:VGNC Symbol;Acc:VGNC:19277]
ENSECAP00000008139.3	TMC8	transmembrane channel like 8 [Source:VGNC Symbol;Acc:VGNC:24158]
ENSECAP00000008233.2	P2RX1	purinergic receptor P2X 1 [Source:VGNC Symbol;Acc:VGNC:21106]
ENSECAP00000008256.2	CACNA1I	calcium voltage-gated channel subunit alpha1 I [Source:VGNC Symbol;Acc:VGNC:49307]
ENSECAP00000008300.2	KCNS1	potassium voltage-gated channel modifier subfamily S member 1 [Source:VGNC Symbol;Acc:VGNC:19311]
ENSECAP00000008372.2	GRIA4	glutamate ionotropic receptor AMPA type subunit 4 [Source:VGNC Symbol;Acc:VGNC:18581]
ENSECAP00000008511.3	CNNM4	cyclin and CBS domain divalent metal cation transport mediator 4 [Source:HGNC Symbol;Acc:HGNC:105]
ENSECAP00000008527.1	KCNK7	potassium two pore domain channel subfamily K member 7 [Source:VGNC Symbol;Acc:VGNC:19301]
ENSECAP00000008575.3	TMC2	transmembrane channel like 2 [Source:VGNC Symbol;Acc:VGNC:24153]
ENSECAP00000008731.3	KCNA7	potassium voltage-gated channel subfamily A member 7 [Source:VGNC Symbol;Acc:VGNC:59260]
ENSECAP00000009106.2	CLCC1	chloride channel CLIC like 1 [Source:VGNC Symbol;Acc:VGNC:16573]
ENSECAP00000009131.3	MCOLN2	mucolipin TRP cation channel 2 [Source:VGNC Symbol;Acc:VGNC:20042]
ENSECAP00000009179.1	CLCN5	chloride voltage-gated channel 5 [Source:VGNC Symbol;Acc:VGNC:16579]
ENSECAP00000009519.2	CNGA4	cyclic nucleotide gated channel subunit alpha 4 [Source:VGNC Symbol;Acc:VGNC:59151]
ENSECAP00000009539.3	SCN8A	sodium voltage-gated channel alpha subunit 8 [Source:VGNC Symbol;Acc:VGNC:22742]
ENSECAP00000009544.1	KCND3	potassium voltage-gated channel subfamily D member 3 [Source:VGNC Symbol;Acc:VGNC:19270]
ENSECAP00000010080.2	CLCN1	chloride voltage-gated channel 1 [Source:VGNC Symbol;Acc:VGNC:16575]
ENSECAP00000010318.3	KCNMA1	potassium calcium-activated channel subfamily M alpha 1 [Source:VGNC Symbol;Acc:VGNC:19303]
ENSECAP00000010666.3	TMC4	transmembrane channel like 4 [Source:VGNC Symbol;Acc:VGNC:24154]
ENSECAP00000011467.2	KCNMB4	potassium calcium-activated channel subfamily M regulatory beta subunit 4 [Source:VGNC Symbol;Acc:VGNC:58498]
ENSECAP00000011534.1	GLRA2	glycine receptor alpha 2 [Source:VGNC Symbol;Acc:VGNC:18386]
ENSECAP00000012345.3	PKD1L3	polycystin 1 like 3, transient receptor potential channel interacting [Source:VGNC Symbol;Acc:VGNC:21489]
ENSECAP00000012362.2	CATSPER3	cation channel sperm associated 3 [Source:VGNC Symbol;Acc:VGNC:16082]
ENSECAP00000012511.3	SCN7A	sodium voltage-gated channel alpha subunit 7 [Source:VGNC Symbol;Acc:VGNC:22741]
ENSECAP00000012563.2	KCND1	potassium voltage-gated channel subfamily D member 1 [Source:VGNC Symbol;Acc:VGNC:19269]
ENSECAP00000012754.1	CLCN3	chloride voltage-gated channel 3 [Source:VGNC Symbol;Acc:VGNC:16577]
ENSECAP00000012885.2	KCNK4	potassium two pore domain channel subfamily K member 4 [Source:VGNC Symbol;Acc:VGNC:19298]
ENSECAP00000012910.3	SCN3A	sodium voltage-gated channel alpha subunit 3 [Source:VGNC Symbol;Acc:VGNC:22736]
ENSECAP00000012921.3	KCNH7	potassium voltage-gated channel subfamily H member 7 [Source:VGNC Symbol;Acc:VGNC:19279]
ENSECAP00000013163.2	TMC3	transmembrane channel like 3 [Source:HGNC Symbol;Acc:HGNC:22995]
ENSECAP00000013658.1	KCNB1	potassium voltage-gated channel subfamily B member 1 [Source:VGNC Symbol;Acc:VGNC:19266]
ENSECAP00000014083.3	TRPM6	transient receptor potential cation channel subfamily M member 6 [Source:VGNC Symbol;Acc:VGNC:24560]
ENSECAP00000014139.1	KCNV2	potassium voltage-gated channel modifier subfamily V member 2 [Source:VGNC Symbol;Acc:VGNC:19315]
ENSECAP00000014253.2	TMC7	transmembrane channel like 7 [Source:VGNC Symbol;Acc:VGNC:24157]
ENSECAP00000014375.2	CLCN4	chloride voltage-gated channel 4 [Source:VGNC Symbol;Acc:VGNC:16578]
ENSECAP00000014532.1	KCNJ8	potassium inwardly rectifying channel subfamily J member 8 [Source:VGNC Symbol;Acc:VGNC:19291]
ENSECAP00000014641.2	TPCN1	two pore segment channel 1 [Source:VGNC Symbol;Acc:VGNC:24426]
ENSECAP00000014816.3	CATSPER4	cation channel sperm associated 4 [Source:VGNC Symbol;Acc:VGNC:16083]
ENSECAP00000014946.3	CACNA1F	calcium voltage-gated channel subunit alpha1 F [Source:VGNC Symbol;Acc:VGNC:15985]
ENSECAP00000015299.1	GRIA3	glutamate ionotropic receptor AMPA type subunit 3 [Source:VGNC Symbol;Acc:VGNC:18580]
ENSECAP00000015408.2	CACNA1D	calcium voltage-gated channel subunit alpha1 D [Source:VGNC Symbol;Acc:VGNC:15983]
ENSECAP00000015596.1	NALCN	sodium leak channel, non-selective [Source:VGNC Symbol;Acc:VGNC:20553]
ENSECAP00000016125.2	SCN10A	sodium voltage-gated channel alpha subunit 10 [Source:VGNC Symbol;Acc:VGNC:22730]
ENSECAP00000016210.3	SCN1A	sodium voltage-gated channel alpha subunit 1 [Source:VGNC Symbol;Acc:VGNC:22732]
ENSECAP00000016249.2	HCN4	hyperpolarization activated cyclic nucleotide gated potassium channel 4 [Source:HGNC Symbol;Acc:HGNC:16882]
ENSECAP00000016870.2	KCNV1	potassium voltage-gated channel modifier subfamily V member 1 [Source:VGNC Symbol;Acc:VGNC:19314]
ENSECAP00000017555.2	KCNN2	potassium calcium-activated channel subfamily N member 2 [Source:VGNC Symbol;Acc:VGNC:55445]
ENSECAP00000017798.2	HTR3A	5-hydroxytryptamine receptor 3A [Source:VGNC Symbol;Acc:VGNC:18906]
ENSECAP00000017816.3	CACNA1S	calcium voltage-gated channel subunit alpha1 S [Source:VGNC Symbol;Acc:VGNC:15987]
ENSECAP00000017930.2	ASIC5	acid sensing ion channel subunit family member 5 [Source:VGNC Symbol;Acc:VGNC:15584]
ENSECAP00000018041.3	PKD2L2	polycystin 2 like 2, transient receptor potential cation channel [Source:VGNC Symbol;Acc:VGNC:59285]
ENSECAP00000018298.3	CATSPER2	cation channel sperm associated 2 [Source:VGNC Symbol;Acc:VGNC:16081]
ENSECAP00000018305.2	CNGB3	cyclic nucleotide gated channel subunit beta 3 [Source:VGNC Symbol;Acc:VGNC:16665]
ENSECAP00000018485.3	CNGA1	cyclic nucleotide gated channel subunit alpha 1 [Source:VGNC Symbol;Acc:VGNC:16663]
ENSECAP00000018593.3	KCNQ2	potassium voltage-gated channel subfamily Q member 2 [Source:VGNC Symbol;Acc:VGNC:19307]
ENSECAP00000018771.1	KCNMB1	potassium calcium-activated channel subfamily M regulatory beta subunit 1 [Source:VGNC Symbol;Acc:VGNC:19304]
ENSECAP00000019427.3	SCN2A	sodium voltage-gated channel alpha subunit 2 [Source:VGNC Symbol;Acc:VGNC:22734]
ENSECAP00000019450.3	CACNA1C	calcium voltage-gated channel subunit alpha1 C [Source:VGNC Symbol;Acc:VGNC:15982]
ENSECAP00000019491.2	HVCN1	hydrogen voltage gated channel 1 [Source:VGNC Symbol;Acc:VGNC:18917]
ENSECAP00000019675.2	GABRB1	gamma-aminobutyric acid type A receptor subunit beta1 [Source:VGNC Symbol;Acc:VGNC:51191]
ENSECAP00000019947.3	TRPV3	transient receptor potential cation channel subfamily V member 3 [Source:VGNC Symbol;Acc:VGNC:24566]
ENSECAP00000019967.2	KCNG4	potassium voltage-gated channel modifier subfamily G member 4 [Source:VGNC Symbol;Acc:VGNC:19275]
ENSECAP00000020019.2	GABRB3	gamma-aminobutyric acid type A receptor subunit beta3 [Source:VGNC Symbol;Acc:VGNC:18198]
ENSECAP00000020219.2	GLRA1	glycine receptor alpha 1 [Source:VGNC Symbol;Acc:VGNC:18385]
ENSECAP00000020369.2	CACNA1H	calcium voltage-gated channel subunit alpha1 H [Source:VGNC Symbol;Acc:VGNC:51118]
ENSECAP00000020501.2	KCNH8	potassium voltage-gated channel subfamily H member 8 [Source:VGNC Symbol;Acc:VGNC:58752]
ENSECAP00000020619.1	KCNK5	potassium two pore domain channel subfamily K member 5 [Source:VGNC Symbol;Acc:VGNC:19299]
ENSECAP00000020858.2	KCNJ4	potassium inwardly rectifying channel subfamily J member 4 [Source:VGNC Symbol;Acc:VGNC:56391]
ENSECAP00000020908.2	KCNK2	potassium two pore domain channel subfamily K member 2 [Source:VGNC Symbol;Acc:VGNC:19297]
ENSECAP00000021068.2	CLCN7	chloride voltage-gated channel 7 [Source:VGNC Symbol;Acc:VGNC:16581]
ENSECAP00000021094.3	Clcnka
ENSECAP00000021101.2	TRPC6	transient receptor potential cation channel subfamily C member 6 [Source:VGNC Symbol;Acc:VGNC:24554]
ENSECAP00000021180.2	TRPC5	transient receptor potential cation channel subfamily C member 5 [Source:VGNC Symbol;Acc:VGNC:24553]
ENSECAP00000021184.2	PKD2L1	polycystin 2 like 1, transient receptor potential cation channel [Source:VGNC Symbol;Acc:VGNC:59284]
ENSECAP00000021357.2	TRPM2	transient receptor potential cation channel subfamily M member 2 [Source:VGNC Symbol;Acc:VGNC:24557]
ENSECAP00000021463.2	KCNK9	potassium two pore domain channel subfamily K member 9 [Source:VGNC Symbol;Acc:VGNC:19302]
ENSECAP00000021669.2	PKD2	polycystin 2, transient receptor potential cation channel [Source:VGNC Symbol;Acc:VGNC:21490]
ENSECAP00000021878.2	CATSPER1	cation channel sperm associated 1 [Source:VGNC Symbol;Acc:VGNC:16080]
ENSECAP00000022077.2	KCNK17	potassium two pore domain channel subfamily K member 17 [Source:VGNC Symbol;Acc:VGNC:19295]
ENSECAP00000022358.3	TRPM5	transient receptor potential cation channel subfamily M member 5 [Source:VGNC Symbol;Acc:VGNC:24559]
ENSECAP00000022518.1	KCNJ1	potassium inwardly rectifying channel subfamily J member 1 [Source:VGNC Symbol;Acc:VGNC:19283]
ENSECAP00000022520.2	KCNH4	potassium voltage-gated channel subfamily H member 4 [Source:VGNC Symbol;Acc:VGNC:19278]
ENSECAP00000022576.1	KCNJ5	potassium inwardly rectifying channel subfamily J member 5 [Source:VGNC Symbol;Acc:VGNC:19290]
ENSECAP00000022993.2	KCNQ1	potassium voltage-gated channel subfamily Q member 1 [Source:VGNC Symbol;Acc:VGNC:19306]
ENSECAP00000023033.2	KCNS3	potassium voltage-gated channel modifier subfamily S member 3 [Source:VGNC Symbol;Acc:VGNC:19312]
ENSECAP00000023497.2	TRPM7	transient receptor potential cation channel subfamily M member 7 [Source:VGNC Symbol;Acc:VGNC:51811]
ENSECAP00000023620.2	GRIA1	glutamate ionotropic receptor AMPA type subunit 1 [Source:VGNC Symbol;Acc:VGNC:18578]
ENSECAP00000023702.1	CHRNA7
ENSECAP00000023752.1	KCNMB2	potassium calcium-activated channel subfamily M regulatory beta subunit 2 [Source:VGNC Symbol;Acc:VGNC:57085]
ENSECAP00000024211.1	SLC9C1	solute carrier family 9 member C1 [Source:VGNC Symbol;Acc:VGNC:57098]
ENSECAP00000024864.2	KCNQ5	potassium voltage-gated channel subfamily Q member 5 [Source:VGNC Symbol;Acc:VGNC:19309]
ENSECAP00000025137.1	GJB2	gap junction protein beta 2 [Source:VGNC Symbol;Acc:VGNC:18355]
ENSECAP00000025241.2	TRPV4	transient receptor potential cation channel subfamily V member 4 [Source:VGNC Symbol;Acc:VGNC:24567]
ENSECAP00000025428.2	CNGA3	cyclic nucleotide gated channel subunit alpha 3 [Source:VGNC Symbol;Acc:VGNC:51294]
ENSECAP00000026419.1	ITPR2	inositol 1,4,5-trisphosphate receptor type 2 [Source:VGNC Symbol;Acc:VGNC:19195]
ENSECAP00000026684.2	PIEZO1	piezo type mechanosensitive ion channel component 1 [Source:VGNC Symbol;Acc:VGNC:21418]
ENSECAP00000027632.2	CACNA1B	calcium voltage-gated channel subunit alpha1 B [Source:VGNC Symbol;Acc:VGNC:15981]
ENSECAP00000028605.2	TRPV1	transient receptor potential cation channel subfamily V member 1 [Source:VGNC Symbol;Acc:VGNC:24564]
ENSECAP00000028796.1	CNNM2	cyclin and CBS domain divalent metal cation transport mediator 2 [Source:HGNC Symbol;Acc:HGNC:103]
ENSECAP00000028854.1	KCNQ4	potassium voltage-gated channel subfamily Q member 4 [Source:VGNC Symbol;Acc:VGNC:58633]
ENSECAP00000028989.1	KCNJ9	potassium inwardly rectifying channel subfamily J member 9 [Source:HGNC Symbol;Acc:HGNC:6270]
ENSECAP00000029413.1	SCNN1B	sodium channel epithelial 1 subunit beta [Source:VGNC Symbol;Acc:VGNC:22745]
ENSECAP00000029665.2	KCNH2	potassium voltage-gated channel subfamily H member 2 [Source:VGNC Symbol;Acc:VGNC:56031]
ENSECAP00000030282.1	KCNK3	potassium two pore domain channel subfamily K member 3 [Source:VGNC Symbol;Acc:VGNC:51333]
ENSECAP00000030317.1	TRPM4	transient receptor potential cation channel subfamily M member 4 [Source:VGNC Symbol;Acc:VGNC:58784]
ENSECAP00000031225.1	TPCN2	two pore segment channel 2 [Source:VGNC Symbol;Acc:VGNC:24427]
ENSECAP00000031694.1	KCNJ8
ENSECAP00000032132.1	TPCN3
ENSECAP00000032278.1	KCNN1	potassium calcium-activated channel subfamily N member 1 [Source:VGNC Symbol;Acc:VGNC:58182]
ENSECAP00000032881.2	CACNA1A	calcium voltage-gated channel subunit alpha1 A [Source:VGNC Symbol;Acc:VGNC:56017]
ENSECAP00000033259.2	KCNQ3	potassium voltage-gated channel subfamily Q member 3 [Source:VGNC Symbol;Acc:VGNC:19308]
ENSECAP00000033389.2	TRPC4	transient receptor potential cation channel subfamily C member 4 [Source:VGNC Symbol;Acc:VGNC:24551]
ENSECAP00000033553.2	TMEM37
ENSECAP00000034216.1	KCNG2	potassium voltage-gated channel modifier subfamily G member 2 [Source:HGNC Symbol;Acc:HGNC:6249]
ENSECAP00000035165.2	TMC1	transmembrane channel like 1 [Source:VGNC Symbol;Acc:VGNC:57195]
ENSECAP00000035617.1	TMC6	transmembrane channel like 6 [Source:VGNC Symbol;Acc:VGNC:24156]
ENSECAP00000035643.1	CACNA1E	calcium voltage-gated channel subunit alpha1 E [Source:VGNC Symbol;Acc:VGNC:15984]
ENSECAP00000036059.2	PKDREJ	polycystin family receptor for egg jelly [Source:HGNC Symbol;Acc:HGNC:9015]
ENSECAP00000036085.1	KCNK12	potassium two pore domain channel subfamily K member 12 [Source:HGNC Symbol;Acc:HGNC:6274]
ENSECAP00000036107.1	TRPM8	transient receptor potential cation channel subfamily M member 8 [Source:VGNC Symbol;Acc:VGNC:24561]
ENSECAP00000036551.1	GABRQ	gamma-aminobutyric acid type A receptor subunit theta [Source:HGNC Symbol;Acc:HGNC:14454]
ENSECAP00000036871.2	KCNMB3	potassium calcium-activated channel subfamily M regulatory beta subunit 3 [Source:VGNC Symbol;Acc:VGNC:57086]
ENSECAP00000036957.2	KCNC3	potassium voltage-gated channel subfamily C member 3 [Source:HGNC Symbol;Acc:HGNC:6235]
ENSECAP00000037839.1	KCNC2	potassium voltage-gated channel subfamily C member 2 [Source:VGNC Symbol;Acc:VGNC:56394]
ENSECAP00000038694.2	KCNA3	potassium voltage-gated channel subfamily A member 3 [Source:HGNC Symbol;Acc:HGNC:6221]
ENSECAP00000038793.2	KCNU1	potassium calcium-activated channel subfamily U member 1 [Source:HGNC Symbol;Acc:HGNC:18867]
ENSECAP00000038924.1	CACNG6	calcium voltage-gated channel auxiliary subunit gamma 6 [Source:VGNC Symbol;Acc:VGNC:51006]
ENSECAP00000039139.1	ITPR3	inositol 1,4,5-trisphosphate receptor type 3 [Source:VGNC Symbol;Acc:VGNC:19196]
ENSECAP00000040272.1	KCNK18	potassium two pore domain channel subfamily K member 18 [Source:VGNC Symbol;Acc:VGNC:19296]
ENSECAP00000040274.1	KCNK15	potassium two pore domain channel subfamily K member 15 [Source:HGNC Symbol;Acc:HGNC:13814]
ENSECAP00000040724.1	TRPV6	transient receptor potential cation channel subfamily V member 6 [Source:VGNC Symbol;Acc:VGNC:24568]
ENSECAP00000041573.1	KCNN4	potassium calcium-activated channel subfamily N member 4 [Source:VGNC Symbol;Acc:VGNC:51043]
ENSECAP00000041627.1	CLCN2	chloride voltage-gated channel 2 [Source:VGNC Symbol;Acc:VGNC:16576]
ENSECAP00000041703.1	TMC5	transmembrane channel like 5 [Source:VGNC Symbol;Acc:VGNC:24155]
ENSECAP00000041824.2	KCNB2	potassium voltage-gated channel subfamily B member 2 [Source:HGNC Symbol;Acc:HGNC:6232]
ENSECAP00000042694.2	PKD1	polycystin 1, transient receptor potential channel interacting [Source:VGNC Symbol;Acc:VGNC:21487]
ENSECAP00000042732.1	GLRA4	glycine receptor alpha 4 [Source:VGNC Symbol;Acc:VGNC:18388]
ENSECAP00000043338.1	KCNN3	potassium calcium-activated channel subfamily N member 3 [Source:VGNC Symbol;Acc:VGNC:19305]
ENSECAP00000043356.1	HCN2	hyperpolarization activated cyclic nucleotide gated potassium and sodium channel 2 [Source:HGNC Symbol;Acc:HGNC:4846]
ENSECAP00000043455.1	KCNG1	potassium voltage-gated channel modifier subfamily G member 1 [Source:VGNC Symbol;Acc:VGNC:19274]
ENSECAP00000043493.1	KCNK16
ENSECAP00000043997.1	KCNK6	potassium two pore domain channel subfamily K member 6 [Source:VGNC Symbol;Acc:VGNC:19300]
ENSECAP00000044590.2	PIEZO2	piezo type mechanosensitive ion channel component 2 [Source:HGNC Symbol;Acc:HGNC:26270]
ENSECAP00000045901.1	KCNJ8
ENSECAP00000046177.1	TRPC3	transient receptor potential cation channel subfamily C member 3 [Source:VGNC Symbol;Acc:VGNC:24550]
ENSECAP00000046206.2	RYR1	ryanodine receptor 1 [Source:VGNC Symbol;Acc:VGNC:51076]
ENSECAP00000046740.1	KCNH6	potassium voltage-gated channel subfamily H member 6 [Source:VGNC Symbol;Acc:VGNC:49353]
ENSECAP00000046838.1	TRPM3	transient receptor potential cation channel subfamily M member 3 [Source:VGNC Symbol;Acc:VGNC:24558]
ENSECAP00000046927.1	KCNK10	potassium two pore domain channel subfamily K member 10 [Source:VGNC Symbol;Acc:VGNC:19293]
ENSECAP00000048521.1	GABRB2	gamma-aminobutyric acid type A receptor subunit beta2 [Source:VGNC Symbol;Acc:VGNC:18197]
ENSECAP00000049042.1	PKD1L1	polycystin 1 like 1, transient receptor potential channel interacting [Source:VGNC Symbol;Acc:VGNC:21488]
ENSECAP00000049556.1	MCOLN3	mucolipin TRP cation channel 3 [Source:VGNC Symbol;Acc:VGNC:20043]
ENSECAP00000049996.1	KCNT1	potassium sodium-activated channel subfamily T member 1 [Source:VGNC Symbol;Acc:VGNC:56886]
ENSECAP00000050139.1	KCNC4	potassium voltage-gated channel subfamily C member 4 [Source:VGNC Symbol;Acc:VGNC:19268]
ENSECAP00000051578.1	CLCN6	chloride voltage-gated channel 6 [Source:VGNC Symbol;Acc:VGNC:16580]
ENSECAP00000052947.1	CACNA1G	calcium voltage-gated channel subunit alpha1 G [Source:VGNC Symbol;Acc:VGNC:15986]
ENSECAP00000053519.1	CACFD1	calcium channel flower domain containing 1 [Source:HGNC Symbol;Acc:HGNC:1365]
ENSECAP00000053539.1	SCN9A	sodium voltage-gated channel alpha subunit 9 [Source:VGNC Symbol;Acc:VGNC:22743]
ENSECAP00000053745.1	GLRA3	glycine receptor alpha 3 [Source:VGNC Symbol;Acc:VGNC:18387]
ENSECAP00000053979.1	ITPR1	inositol 1,4,5-trisphosphate receptor type 1 [Source:VGNC Symbol;Acc:VGNC:19194]
ENSECAP00000054052.1	KCNT2	potassium sodium-activated channel subfamily T member 2 [Source:VGNC Symbol;Acc:VGNC:19313]
ENSECAP00000054460.1	MCOLN1	mucolipin TRP cation channel 1 [Source:VGNC Symbol;Acc:VGNC:56762]
ENSECAP00000054648.1	RYR3	ryanodine receptor 3 [Source:VGNC Symbol;Acc:VGNC:22644]

## Sheet: Dog
Protein stable ID version	Gene name	Gene description
ENSCAFP00845000060.1	TMC1	transmembrane channel like 1 [Source:HGNC Symbol;Acc:HGNC:16513]
ENSCAFP00845000201.1	TRPM4	transient receptor potential cation channel subfamily M member 4 [Source:HGNC Symbol;Acc:HGNC:17993]
ENSCAFP00845000260.1	HTR3A	5-hydroxytryptamine receptor 3A [Source:HGNC Symbol;Acc:HGNC:5297]
ENSCAFP00845000300.1	GRIA4	glutamate ionotropic receptor AMPA type subunit 4 [Source:HGNC Symbol;Acc:HGNC:4574]
ENSCAFP00845000425.1	KCNA7	potassium voltage-gated channel subfamily A member 7 [Source:HGNC Symbol;Acc:HGNC:6226]
ENSCAFP00845000518.1	TRPM3	transient receptor potential cation channel subfamily M member 3 [Source:HGNC Symbol;Acc:HGNC:17992]
ENSCAFP00845001697.1	HCN1	hyperpolarization activated cyclic nucleotide gated potassium channel 1 [Source:HGNC Symbol;Acc:HGNC:4845]
ENSCAFP00845001812.1	MCOLN3	mucolipin TRP cation channel 3 [Source:HGNC Symbol;Acc:HGNC:13358]
ENSCAFP00845001870.1	KCNJ14	potassium inwardly rectifying channel subfamily J member 14 [Source:HGNC Symbol;Acc:HGNC:6260]
ENSCAFP00845001905.1	MCOLN2	mucolipin TRP cation channel 2 [Source:HGNC Symbol;Acc:HGNC:13357]
ENSCAFP00845002602.1	KCNA3
ENSCAFP00845002688.1	KCNA2	potassium voltage-gated channel subfamily A member 2 [Source:NCBI gene (formerly Entrezgene);Acc:404022]
ENSCAFP00845002718.1	KCNA10	potassium voltage-gated channel subfamily A member 10 [Source:HGNC Symbol;Acc:HGNC:6219]
ENSCAFP00845002853.1	CLCN6	chloride voltage-gated channel 6 [Source:HGNC Symbol;Acc:HGNC:2024]
ENSCAFP00845002998.1	KCNC4	potassium voltage-gated channel subfamily C member 4 [Source:HGNC Symbol;Acc:HGNC:6236]
ENSCAFP00845003404.1	RYR2	ryanodine receptor 2 [Source:HGNC Symbol;Acc:HGNC:10484]
ENSCAFP00845003408.1	KCNV2	potassium voltage-gated channel modifier subfamily V member 2 [Source:HGNC Symbol;Acc:HGNC:19698]
ENSCAFP00845003582.1	KCNMB1	potassium calcium-activated channel subfamily M regulatory beta subunit 1 [Source:NCBI gene (formerly Entrezgene);Acc:403983]
ENSCAFP00845003639.1	CNGB1	cyclic nucleotide gated channel subunit beta 1 [Source:NCBI gene (formerly Entrezgene);Acc:102156683]
ENSCAFP00845004488.1	KCNH1
ENSCAFP00845004538.1	PIEZO1	piezo type mechanosensitive ion channel component 1 [Source:HGNC Symbol;Acc:HGNC:28993]
ENSCAFP00845005188.1	CLCC1	chloride channel CLIC like 1 [Source:HGNC Symbol;Acc:HGNC:29675]
ENSCAFP00845005354.1	TMC4	transmembrane channel like 4 [Source:HGNC Symbol;Acc:HGNC:22998]
ENSCAFP00845005441.1	CACNA1E	calcium voltage-gated channel subunit alpha1 E [Source:HGNC Symbol;Acc:HGNC:1392]
ENSCAFP00845005489.1	KCNK1
ENSCAFP00845005870.1	CACNG6	calcium voltage-gated channel auxiliary subunit gamma 6 [Source:HGNC Symbol;Acc:HGNC:13625]
ENSCAFP00845005909.1	CACNG7
ENSCAFP00845006677.1	TMC3	transmembrane channel like 3 [Source:HGNC Symbol;Acc:HGNC:22995]
ENSCAFP00845006723.1	KCNG4	potassium voltage-gated channel modifier subfamily G member 4 [Source:HGNC Symbol;Acc:HGNC:19697]
ENSCAFP00845006750.1	PIEZO2	piezo type mechanosensitive ion channel component 2 [Source:HGNC Symbol;Acc:HGNC:26270]
ENSCAFP00845006854.1	Clcnka
ENSCAFP00845007144.1	GRIA1	glutamate ionotropic receptor AMPA type subunit 1 [Source:HGNC Symbol;Acc:HGNC:4571]
ENSCAFP00845007183.1	GLRA1	glycine receptor alpha 1 [Source:HGNC Symbol;Acc:HGNC:4326]
ENSCAFP00845007541.1	KCNJ16	potassium inwardly rectifying channel subfamily J member 16 [Source:NCBI gene (formerly Entrezgene);Acc:611045]
ENSCAFP00845007560.1	KCNK12	potassium two pore domain channel subfamily K member 12 [Source:HGNC Symbol;Acc:HGNC:6274]
ENSCAFP00845007574.1	FAM98C	ryanodine receptor 1 [Source:HGNC Symbol;Acc:HGNC:10483]
ENSCAFP00845007576.1	KCNJ2
ENSCAFP00845008042.1	KCNK6	potassium two pore domain channel subfamily K member 6 [Source:HGNC Symbol;Acc:HGNC:6281]
ENSCAFP00845008120.1	TPCN2
ENSCAFP00845009489.1	KCND2
ENSCAFP00845009881.1	CNGA4	cyclic nucleotide gated channel subunit alpha 4 [Source:HGNC Symbol;Acc:HGNC:2152]
ENSCAFP00845010475.1	PKD1L3
ENSCAFP00845010698.1	KCNQ3	potassium voltage-gated channel subfamily Q member 3 [Source:HGNC Symbol;Acc:HGNC:6297]
ENSCAFP00845010944.1	KCND3	potassium voltage-gated channel subfamily D member 3 [Source:HGNC Symbol;Acc:HGNC:6239]
ENSCAFP00845011179.1	TPC3	two pore segment channel 3 [Source:NCBI gene (formerly Entrezgene);Acc:483057]
ENSCAFP00845011209.1	KCNJ1	potassium inwardly rectifying channel subfamily J member 1 [Source:HGNC Symbol;Acc:HGNC:6255]
ENSCAFP00845011287.1	KCNT1	potassium sodium-activated channel subfamily T member 1 [Source:HGNC Symbol;Acc:HGNC:18865]
ENSCAFP00845011431.1	KCNN4	potassium calcium-activated channel subfamily N member 4 [Source:HGNC Symbol;Acc:HGNC:6293]
ENSCAFP00845011701.1	GABRB1
ENSCAFP00845012623.1	KCNQ4	potassium voltage-gated channel subfamily Q member 4 [Source:HGNC Symbol;Acc:HGNC:6298]
ENSCAFP00845012995.1	TMC5	transmembrane channel like 5 [Source:HGNC Symbol;Acc:HGNC:22999]
ENSCAFP00845013232.1	CNGA1	cyclic nucleotide gated channel subunit alpha 1 [Source:NCBI gene (formerly Entrezgene);Acc:403891]
ENSCAFP00845013238.1	TMC7
ENSCAFP00845013635.1	KCNH2	potassium voltage-gated channel subfamily H member 2 [Source:NCBI gene (formerly Entrezgene);Acc:403761]
ENSCAFP00845013726.1	KCNK10	potassium two pore domain channel subfamily K member 10 [Source:HGNC Symbol;Acc:HGNC:6273]
ENSCAFP00845013759.1	PKD1L1	polycystin 1 like 1, transient receptor potential channel interacting [Source:HGNC Symbol;Acc:HGNC:18053]
ENSCAFP00845013918.1	KCNH4	potassium voltage-gated channel subfamily H member 4 [Source:HGNC Symbol;Acc:HGNC:6253]
ENSCAFP00845014107.1	PKDREJ	polycystin family receptor for egg jelly [Source:HGNC Symbol;Acc:HGNC:9015]
ENSCAFP00845014382.1	KCND2
ENSCAFP00845014800.1	ASIC5	acid sensing ion channel subunit family member 5 [Source:HGNC Symbol;Acc:HGNC:17537]
ENSCAFP00845014933.1	KCNN2	potassium calcium-activated channel subfamily N member 2 [Source:HGNC Symbol;Acc:HGNC:6291]
ENSCAFP00845016035.1	TRPM5	transient receptor potential cation channel subfamily M member 5 [Source:HGNC Symbol;Acc:HGNC:14323]
ENSCAFP00845016243.1	KCNQ1	potassium voltage-gated channel subfamily Q member 1 [Source:HGNC Symbol;Acc:HGNC:6294]
ENSCAFP00845016371.1	KCNQ5	potassium voltage-gated channel subfamily Q member 5 [Source:HGNC Symbol;Acc:HGNC:6299]
ENSCAFP00845016512.1	SLC9C2	solute carrier family 9 member C2 (putative) [Source:HGNC Symbol;Acc:HGNC:28664]
ENSCAFP00845016659.1	KCNK9	potassium two pore domain channel subfamily K member 9 [Source:HGNC Symbol;Acc:HGNC:6283]
ENSCAFP00845016674.1	ITPR1	inositol 1,4,5-trisphosphate receptor type 1 [Source:HGNC Symbol;Acc:HGNC:6180]
ENSCAFP00845017019.1	TRPM6	transient receptor potential cation channel subfamily M member 6 [Source:HGNC Symbol;Acc:HGNC:17995]
ENSCAFP00845017969.1	KCNMA1	potassium calcium-activated channel subfamily M alpha 1 [Source:NCBI gene (formerly Entrezgene);Acc:403984]
ENSCAFP00845017994.1	CATSPER4	cation channel sperm associated 4 [Source:HGNC Symbol;Acc:HGNC:23220]
ENSCAFP00845018091.1	KCNK13	potassium two pore domain channel subfamily K member 13 [Source:HGNC Symbol;Acc:HGNC:6275]
ENSCAFP00845019254.1	KCNV1	potassium voltage-gated channel modifier subfamily V member 1 [Source:HGNC Symbol;Acc:HGNC:18861]
ENSCAFP00845019423.1	CATSPER3	cation channel sperm associated 3 [Source:HGNC Symbol;Acc:HGNC:20819]
ENSCAFP00845019522.1	KCNU1	potassium calcium-activated channel subfamily U member 1 [Source:HGNC Symbol;Acc:HGNC:18867]
ENSCAFP00845019699.1	KCNK15	potassium two pore domain channel subfamily K member 15 [Source:HGNC Symbol;Acc:HGNC:13814]
ENSCAFP00845019821.1	KCNK5	potassium two pore domain channel subfamily K member 5 [Source:HGNC Symbol;Acc:HGNC:6280]
ENSCAFP00845019855.1	CACNA1G	calcium voltage-gated channel subunit alpha1 G [Source:HGNC Symbol;Acc:HGNC:1394]
ENSCAFP00845019881.1	KCNK17
ENSCAFP00845019914.1	KCNK16	potassium two pore domain channel subfamily K member 16 [Source:HGNC Symbol;Acc:HGNC:14464]
ENSCAFP00845019968.1	CATSPER1	cation channel sperm associated 1 [Source:HGNC Symbol;Acc:HGNC:17116]
ENSCAFP00845020014.1	KCNJ11	potassium inwardly rectifying channel subfamily J member 11 [Source:HGNC Symbol;Acc:HGNC:6257]
ENSCAFP00845020038.1	KCNN3	potassium calcium-activated channel subfamily N member 3 [Source:HGNC Symbol;Acc:HGNC:6292]
ENSCAFP00845020191.1	KCNS1	potassium voltage-gated channel modifier subfamily S member 1 [Source:HGNC Symbol;Acc:HGNC:6300]
ENSCAFP00845020499.1	TRPC7	transient receptor potential cation channel subfamily C member 7 [Source:HGNC Symbol;Acc:HGNC:20754]
ENSCAFP00845020677.1	KCNJ8	potassium inwardly rectifying channel subfamily J member 8 [Source:HGNC Symbol;Acc:HGNC:6269]
ENSCAFP00845021069.1	TMC8	transmembrane channel like 8 [Source:HGNC Symbol;Acc:HGNC:20474]
ENSCAFP00845021097.1	KCNC1	potassium voltage-gated channel subfamily C member 1 [Source:NCBI gene (formerly Entrezgene);Acc:403705]
ENSCAFP00845021208.1	HCN2	hyperpolarization activated cyclic nucleotide gated potassium and sodium channel 2 [Source:HGNC Symbol;Acc:HGNC:4846]
ENSCAFP00845021260.1	TMC6	transmembrane channel like 6 [Source:HGNC Symbol;Acc:HGNC:18021]
ENSCAFP00845021799.1	KCNMB2
ENSCAFP00845022045.1	KCNMB3	potassium calcium-activated channel subfamily M regulatory beta subunit 3 [Source:HGNC Symbol;Acc:HGNC:6287]
ENSCAFP00845022182.1	TRPV3	transient receptor potential cation channel subfamily V member 3 [Source:HGNC Symbol;Acc:HGNC:18084]
ENSCAFP00845022376.1	SCN3A	sodium voltage-gated channel alpha subunit 3 [Source:HGNC Symbol;Acc:HGNC:10590]
ENSCAFP00845022382.1	TRPV1	transient receptor potential cation channel subfamily V member 1 [Source:NCBI gene (formerly Entrezgene);Acc:445457]
ENSCAFP00845022734.1	PKD2	polycystin 2, transient receptor potential cation channel [Source:HGNC Symbol;Acc:HGNC:9009]
ENSCAFP00845022818.1	SCN2A	sodium voltage-gated channel alpha subunit 2 [Source:HGNC Symbol;Acc:HGNC:10588]
ENSCAFP00845023043.1	PKD2L1	polycystin 2 like 1, transient receptor potential cation channel [Source:HGNC Symbol;Acc:HGNC:9011]
ENSCAFP00845023094.1	P2RX5
ENSCAFP00845023217.1	TMC2	transmembrane channel like 2 [Source:HGNC Symbol;Acc:HGNC:16527]
ENSCAFP00845023575.1	CLCN1	chloride voltage-gated channel 1 [Source:NCBI gene (formerly Entrezgene);Acc:403723]
ENSCAFP00845023613.1	PKD2L2	polycystin 2 like 2, transient receptor potential cation channel [Source:HGNC Symbol;Acc:HGNC:9012]
ENSCAFP00845023897.1	KCNS3	potassium voltage-gated channel modifier subfamily S member 3 [Source:HGNC Symbol;Acc:HGNC:6302]
ENSCAFP00845024223.1	SCN1A	sodium voltage-gated channel alpha subunit 1 [Source:HGNC Symbol;Acc:HGNC:10585]
ENSCAFP00845024693.1	P2RX1	purinergic receptor P2X 1 [Source:HGNC Symbol;Acc:HGNC:8533]
ENSCAFP00845024858.1	SCN9A	sodium voltage-gated channel alpha subunit 9 [Source:HGNC Symbol;Acc:HGNC:10597]
ENSCAFP00845025091.1	GABRB3	gamma-aminobutyric acid type A receptor subunit beta3 [Source:HGNC Symbol;Acc:HGNC:4083]
ENSCAFP00845025178.1	CNGB3	cyclic nucleotide gated channel subunit beta 3 [Source:NCBI gene (formerly Entrezgene);Acc:403554]
ENSCAFP00845025180.1	TRPV5	transient receptor potential cation channel subfamily V member 5 [Source:HGNC Symbol;Acc:HGNC:3145]
ENSCAFP00845025270.1	GLRA3	glycine receptor alpha 3 [Source:HGNC Symbol;Acc:HGNC:4328]
ENSCAFP00845025338.1	TRPV6	transient receptor potential cation channel subfamily V member 6 [Source:HGNC Symbol;Acc:HGNC:14006]
ENSCAFP00845025494.1	SCN7A	sodium voltage-gated channel alpha subunit 7 [Source:HGNC Symbol;Acc:HGNC:10594]
ENSCAFP00845025638.1	KCNC3	potassium voltage-gated channel subfamily C member 3 [Source:HGNC Symbol;Acc:HGNC:6235]
ENSCAFP00845025858.1	KCNA4	potassium voltage-gated channel subfamily A member 4 [Source:HGNC Symbol;Acc:HGNC:6222]
ENSCAFP00845026268.1	KCNH6	potassium voltage-gated channel subfamily H member 6 [Source:HGNC Symbol;Acc:HGNC:18862]
ENSCAFP00845026300.1	CATSPERB
ENSCAFP00845026407.1	CACNA1S	calcium voltage-gated channel subunit alpha1 S [Source:HGNC Symbol;Acc:HGNC:1397]
ENSCAFP00845027416.1	CHRNA7
ENSCAFP00845027553.1	CACNA1B
ENSCAFP00845027591.1	KCNMB4	potassium calcium-activated channel subfamily M regulatory beta subunit 4 [Source:HGNC Symbol;Acc:HGNC:6289]
ENSCAFP00845027651.1	CNGA3	cyclic nucleotide gated channel subunit alpha 3 [Source:NCBI gene (formerly Entrezgene);Acc:481341]
ENSCAFP00845027653.1	KCNH3	potassium voltage-gated channel subfamily H member 3 [Source:HGNC Symbol;Acc:HGNC:6252]
ENSCAFP00845027805.1	ZACN	zinc activated ion channel [Source:NCBI gene (formerly Entrezgene);Acc:483326]
ENSCAFP00845028160.1	TRPM2	transient receptor potential cation channel subfamily M member 2 [Source:HGNC Symbol;Acc:HGNC:12339]
ENSCAFP00845028357.1	KCNK7	potassium two pore domain channel subfamily K member 7 [Source:HGNC Symbol;Acc:HGNC:6282]
ENSCAFP00845028716.1	TRPC3	transient receptor potential cation channel subfamily C member 3 [Source:HGNC Symbol;Acc:HGNC:12335]
ENSCAFP00845028948.1	TRPM1	transient receptor potential cation channel subfamily M member 1 [Source:HGNC Symbol;Acc:HGNC:7146]
ENSCAFP00845029181.1	GABRQ
ENSCAFP00845029275.1	KCNQ2	potassium voltage-gated channel subfamily Q member 2 [Source:HGNC Symbol;Acc:HGNC:6296]
ENSCAFP00845029479.1	CACNA1I	calcium voltage-gated channel subunit alpha1 I [Source:HGNC Symbol;Acc:HGNC:1396]
ENSCAFP00845029722.1	KCNH8	potassium voltage-gated channel subfamily H member 8 [Source:HGNC Symbol;Acc:HGNC:18864]
ENSCAFP00845029932.1	SCN4A	sodium voltage-gated channel alpha subunit 4 [Source:HGNC Symbol;Acc:HGNC:10591]
ENSCAFP00845030120.1	CLCN7	chloride voltage-gated channel 7 [Source:HGNC Symbol;Acc:HGNC:2025]
ENSCAFP00845030879.1	TRPV4	transient receptor potential cation channel subfamily V member 4 [Source:NCBI gene (formerly Entrezgene);Acc:486308]
ENSCAFP00845032103.1	TPCN1	two pore segment channel 1 [Source:HGNC Symbol;Acc:HGNC:18182]
ENSCAFP00845032191.1	TRPC5	transient receptor potential cation channel subfamily C member 5 [Source:HGNC Symbol;Acc:HGNC:12337]
ENSCAFP00845032330.1	CACNA1H	calcium voltage-gated channel subunit alpha1 H [Source:HGNC Symbol;Acc:HGNC:1395]
ENSCAFP00845032364.1	SCNN1D
ENSCAFP00845032692.1	GLRA4
ENSCAFP00845032787.1	Tpte
ENSCAFP00845033042.1	KCNH5	potassium voltage-gated channel subfamily H member 5 [Source:HGNC Symbol;Acc:HGNC:6254]
ENSCAFP00845033508.1	TRPM7	transient receptor potential cation channel subfamily M member 7 [Source:HGNC Symbol;Acc:HGNC:17994]
ENSCAFP00845033595.1	KCNN1	potassium calcium-activated channel subfamily N member 1 [Source:HGNC Symbol;Acc:HGNC:6290]
ENSCAFP00845033958.1	ITPR3	inositol 1,4,5-trisphosphate receptor type 3 [Source:HGNC Symbol;Acc:HGNC:6182]
ENSCAFP00845034031.1	GRIA3	glutamate ionotropic receptor AMPA type subunit 3 [Source:HGNC Symbol;Acc:HGNC:4573]
ENSCAFP00845034215.1	NALCN	sodium leak channel, non-selective [Source:HGNC Symbol;Acc:HGNC:19082]
ENSCAFP00845034467.1	KCNB1	potassium voltage-gated channel subfamily B member 1 [Source:HGNC Symbol;Acc:HGNC:6231]
ENSCAFP00845034481.1	KCNS2	potassium voltage-gated channel modifier subfamily S member 2 [Source:HGNC Symbol;Acc:HGNC:6301]
ENSCAFP00845034495.1	CACNA1F	calcium voltage-gated channel subunit alpha1 F [Source:HGNC Symbol;Acc:HGNC:1393]
ENSCAFP00845034522.1	KCNC2	potassium voltage-gated channel subfamily C member 2 [Source:HGNC Symbol;Acc:HGNC:6234]
ENSCAFP00845034690.1	KCNJ3	potassium inwardly rectifying channel subfamily J member 3 [Source:HGNC Symbol;Acc:HGNC:6264]
ENSCAFP00845035035.1	CNGA2	cyclic nucleotide gated channel subunit alpha 2 [Source:HGNC Symbol;Acc:HGNC:2149]
ENSCAFP00845035534.1	MCOLN1	mucolipin TRP cation channel 1 [Source:HGNC Symbol;Acc:HGNC:13356]
ENSCAFP00845035565.1	TRPM8	transient receptor potential cation channel subfamily M member 8 [Source:NCBI gene (formerly Entrezgene);Acc:486170]
ENSCAFP00845035630.1	ITPR2	inositol 1,4,5-trisphosphate receptor type 2 [Source:HGNC Symbol;Acc:HGNC:6181]
ENSCAFP00845035820.1	CATSPER2
ENSCAFP00845036156.1	CLCN4	chloride voltage-gated channel 4 [Source:HGNC Symbol;Acc:HGNC:2022]
ENSCAFP00845036163.1	CLCN5	chloride voltage-gated channel 5 [Source:HGNC Symbol;Acc:HGNC:2023]
ENSCAFP00845036499.1	KCNG3	potassium voltage-gated channel modifier subfamily G member 3 [Source:HGNC Symbol;Acc:HGNC:18306]
ENSCAFP00845036599.1	TRPC4	transient receptor potential cation channel subfamily C member 4 [Source:HGNC Symbol;Acc:HGNC:12336]
ENSCAFP00845036671.1	KCNJ12	potassium inwardly rectifying channel subfamily J member 12 [Source:NCBI gene (formerly Entrezgene);Acc:403760]
ENSCAFP00845036717.1	KCNJ13	potassium inwardly rectifying channel subfamily J member 13 [Source:HGNC Symbol;Acc:HGNC:6259]
ENSCAFP00845037159.1	KCNG1	potassium voltage-gated channel modifier subfamily G member 1 [Source:HGNC Symbol;Acc:HGNC:6248]
ENSCAFP00845037533.1	TRPA1	transient receptor potential cation channel subfamily A member 1 [Source:HGNC Symbol;Acc:HGNC:497]
ENSCAFP00845037593.1	KCNF1	potassium voltage-gated channel modifier subfamily F member 1 [Source:HGNC Symbol;Acc:HGNC:6246]
ENSCAFP00845037819.1	HCN4	hyperpolarization activated cyclic nucleotide gated potassium channel 4 [Source:HGNC Symbol;Acc:HGNC:16882]
ENSCAFP00845037988.1	CACNG1	calcium voltage-gated channel auxiliary subunit gamma 1 [Source:HGNC Symbol;Acc:HGNC:1405]
ENSCAFP00845038125.1	CACNG5	calcium voltage-gated channel auxiliary subunit gamma 5 [Source:HGNC Symbol;Acc:HGNC:1409]
ENSCAFP00845038462.1	SCN8A	sodium voltage-gated channel alpha subunit 8 [Source:HGNC Symbol;Acc:HGNC:10596]
ENSCAFP00845038473.1	KCNB2	potassium voltage-gated channel subfamily B member 2 [Source:HGNC Symbol;Acc:HGNC:6232]
ENSCAFP00845038874.1	CLCN3	chloride voltage-gated channel 3 [Source:NCBI gene (formerly Entrezgene);Acc:477354]
ENSCAFP00845039019.1	CACNA1D	calcium voltage-gated channel subunit alpha1 D [Source:HGNC Symbol;Acc:HGNC:1391]
ENSCAFP00845039171.1	CLCN2	chloride voltage-gated channel 2 [Source:HGNC Symbol;Acc:HGNC:2020]
ENSCAFP00845039544.1	HVCN1	hydrogen voltage gated channel 1 [Source:HGNC Symbol;Acc:HGNC:28240]
ENSCAFP00845040014.1	KCNK3	potassium two pore domain channel subfamily K member 3 [Source:HGNC Symbol;Acc:HGNC:6278]
ENSCAFP00845040096.1	KCNJ6	potassium inwardly rectifying channel subfamily J member 6 [Source:HGNC Symbol;Acc:HGNC:6267]
ENSCAFP00845040195.1	KCNJ15	potassium inwardly rectifying channel subfamily J member 15 [Source:HGNC Symbol;Acc:HGNC:6261]
ENSCAFP00845040321.1	SLC9C1	solute carrier family 9 member C1 [Source:HGNC Symbol;Acc:HGNC:31401]
ENSCAFP00845040548.1	GLRA2	glycine receptor alpha 2 [Source:HGNC Symbol;Acc:HGNC:4327]
ENSCAFP00845041251.1	KCNT2
ENSCAFP00845042051.1	SCN5A	sodium voltage-gated channel alpha subunit 5 [Source:NCBI gene (formerly Entrezgene);Acc:403497]
ENSCAFP00845042130.1	SCN10A	sodium voltage-gated channel alpha subunit 10 [Source:NCBI gene (formerly Entrezgene);Acc:477026]
ENSCAFP00845042153.1	CACNA1A	calcium voltage-gated channel subunit alpha1 A [Source:HGNC Symbol;Acc:HGNC:1388]
ENSCAFP00845042307.1	KCNA5	potassium voltage-gated channel subfamily A member 5 [Source:HGNC Symbol;Acc:HGNC:6224]
ENSCAFP00845042346.1	KCNA1	potassium voltage-gated channel subfamily A member 1 [Source:NCBI gene (formerly Entrezgene);Acc:486732]
ENSCAFP00845042384.1	SCN11A	sodium voltage-gated channel alpha subunit 11 [Source:HGNC Symbol;Acc:HGNC:10583]
ENSCAFP00845042405.1	KCNA6	potassium voltage-gated channel subfamily A member 6 [Source:HGNC Symbol;Acc:HGNC:6225]
ENSCAFP00845042468.1	KCNH7	potassium voltage-gated channel subfamily H member 7 [Source:HGNC Symbol;Acc:HGNC:18863]
ENSCAFP00845042484.1	CACNA1C
ENSCAFP00845042645.1	KCNK4	potassium two pore domain channel subfamily K member 4 [Source:HGNC Symbol;Acc:HGNC:6279]
ENSCAFP00845043137.1	KCNJ9	potassium inwardly rectifying channel subfamily J member 9 [Source:HGNC Symbol;Acc:HGNC:6270]
ENSCAFP00845043154.1	KCNJ10	potassium inwardly rectifying channel subfamily J member 10 [Source:HGNC Symbol;Acc:HGNC:6256]
ENSCAFP00845043348.1	KCND1	potassium voltage-gated channel subfamily D member 1 [Source:HGNC Symbol;Acc:HGNC:6237]
ENSCAFP00845043413.1	KCNK18	potassium two pore domain channel subfamily K member 18 [Source:HGNC Symbol;Acc:HGNC:19439]
ENSCAFP00845043494.1	RYR3	ryanodine receptor 3 [Source:HGNC Symbol;Acc:HGNC:10485]

## Sheet: Pig
Protein stable ID version	Gene name	Gene description
ENSSSCP00000000087.4	CACNA1I	calcium voltage-gated channel subunit alpha1 I [Source:VGNC Symbol;Acc:VGNC:97908]
ENSSSCP00000000110.1	KCNJ4	potassium inwardly rectifying channel subfamily J member 4 [Source:VGNC Symbol;Acc:VGNC:89358]
ENSSSCP00000000763.1	KCNA1	potassium voltage-gated channel subfamily A member 1 [Source:VGNC Symbol;Acc:VGNC:89323]
ENSSSCP00000001726.4	KCNK17	potassium two pore domain channel subfamily K member 17 [Source:VGNC Symbol;Acc:VGNC:89368]
ENSSSCP00000001956.4	TMC3	transmembrane channel like 3 [Source:VGNC Symbol;Acc:VGNC:94040]
ENSSSCP00000002099.3	HCN4	hyperpolarization activated cyclic nucleotide gated potassium channel 4 [Source:VGNC Symbol;Acc:VGNC:88805]
ENSSSCP00000002633.2	KCNK13	potassium two pore domain channel subfamily K member 13 [Source:VGNC Symbol;Acc:VGNC:89366]
ENSSSCP00000003030.3		cyclic nucleotide gated channel subunit beta 1 [Source:VGNC Symbol;Acc:VGNC:96954]
ENSSSCP00000003196.4	CATSPERG	cation channel sperm associated auxiliary subunit gamma [Source:VGNC Symbol;Acc:VGNC:86215]
ENSSSCP00000003323.1	KCNN4	potassium calcium-activated channel subfamily N member 4 [Source:VGNC Symbol;Acc:VGNC:89381]
ENSSSCP00000003393.2	KCNJ14	potassium inwardly rectifying channel subfamily J member 14 [Source:VGNC Symbol;Acc:VGNC:89354]
ENSSSCP00000003426.4	KCNA7	potassium voltage-gated channel subfamily A member 7 [Source:VGNC Symbol;Acc:VGNC:89327]
ENSSSCP00000003533.3	CACNG6	calcium voltage-gated channel auxiliary subunit gamma 6 [Source:VGNC Symbol;Acc:VGNC:86129]
ENSSSCP00000003542.3	TMC4	transmembrane channel like 4 [Source:VGNC Symbol;Acc:VGNC:94041]
ENSSSCP00000003720.4	CLCN6	chloride voltage-gated channel 6 [Source:VGNC Symbol;Acc:VGNC:86729]
ENSSSCP00000003767.4	CLCNKA
ENSSSCP00000004063.2	MCOLN2	mucolipin TRP cation channel 2 [Source:VGNC Symbol;Acc:VGNC:90080]
ENSSSCP00000004297.3	KCNQ4	potassium voltage-gated channel subfamily Q member 4 [Source:VGNC Symbol;Acc:VGNC:89383]
ENSSSCP00000004997.4	TRPM7	transient receptor potential cation channel subfamily M member 7 [Source:VGNC Symbol;Acc:VGNC:94470]
ENSSSCP00000005213.4	TRPM1	transient receptor potential cation channel subfamily M member 1 [Source:VGNC Symbol;Acc:VGNC:94466]
ENSSSCP00000005455.4	KCNK16
ENSSSCP00000005620.2	KCNV2	potassium voltage-gated channel modifier subfamily V member 2 [Source:VGNC Symbol;Acc:VGNC:89391]
ENSSSCP00000005657.3	TMC1	transmembrane channel like 1 [Source:VGNC Symbol;Acc:VGNC:94039]
ENSSSCP00000005660.4	TRPM6	transient receptor potential cation channel subfamily M member 6 [Source:VGNC Symbol;Acc:VGNC:94469]
ENSSSCP00000006194.3	KCNG2	potassium voltage-gated channel modifier subfamily G member 2 [Source:VGNC Symbol;Acc:VGNC:89340]
ENSSSCP00000006363.4	KCNQ3	potassium voltage-gated channel subfamily Q member 3 [Source:VGNC Symbol;Acc:VGNC:89382]
ENSSSCP00000006432.2	KCNV1	potassium voltage-gated channel modifier subfamily V member 1 [Source:VGNC Symbol;Acc:VGNC:89390]
ENSSSCP00000006544.3	CNGB3	cyclic nucleotide gated channel subunit beta 3 [Source:VGNC Symbol;Acc:VGNC:86819]
ENSSSCP00000006596.3	KCNB2	potassium voltage-gated channel subfamily B member 2 [Source:VGNC Symbol;Acc:VGNC:89331]
ENSSSCP00000006597.4	TRPA1	transient receptor potential cation channel subfamily A member 1 [Source:VGNC Symbol;Acc:VGNC:94459]
ENSSSCP00000006973.3	KCNN3	potassium calcium-activated channel subfamily N member 3 [Source:VGNC Symbol;Acc:VGNC:98056]
ENSSSCP00000007233.4	KCND3	potassium voltage-gated channel subfamily D member 3 [Source:VGNC Symbol;Acc:VGNC:98814]
ENSSSCP00000007263.4	KCNC4	potassium voltage-gated channel subfamily C member 4 [Source:VGNC Symbol;Acc:VGNC:89335]
ENSSSCP00000007296.4	CLCC1	chloride channel CLIC like 1 [Source:VGNC Symbol;Acc:VGNC:86724]
ENSSSCP00000007634.4	TMC2	transmembrane channel like 2 [Source:VGNC Symbol;Acc:VGNC:95812]
ENSSSCP00000007860.4	KCNK15	potassium two pore domain channel subfamily K member 15 [Source:VGNC Symbol;Acc:VGNC:95593]
ENSSSCP00000007965.1	KCNG1	potassium voltage-gated channel modifier subfamily G member 1 [Source:VGNC Symbol;Acc:VGNC:96388]
ENSSSCP00000008399.4	TMC7	transmembrane channel like 7 [Source:VGNC Symbol;Acc:VGNC:94044]
ENSSSCP00000008569.4	CLCN7	chloride voltage-gated channel 7 [Source:VGNC Symbol;Acc:VGNC:86730]
ENSSSCP00000008757.3	CNNM4	cyclin and CBS domain divalent metal cation transport mediator 4 [Source:VGNC Symbol;Acc:VGNC:86830]
ENSSSCP00000008994.2	KCNK12	potassium two pore domain channel subfamily K member 12 [Source:VGNC Symbol;Acc:VGNC:89365]
ENSSSCP00000009033.3	KCNG3	potassium voltage-gated channel modifier subfamily G member 3 [Source:VGNC Symbol;Acc:VGNC:89341]
ENSSSCP00000009460.3	ASIC5	acid sensing ion channel subunit family member 5 [Source:VGNC Symbol;Acc:VGNC:85580]
ENSSSCP00000009701.3	TRPC3	transient receptor potential cation channel subfamily C member 3 [Source:VGNC Symbol;Acc:VGNC:94461]
ENSSSCP00000009827.4	PKD2	polycystin 2, transient receptor potential cation channel [Source:VGNC Symbol;Acc:VGNC:91472]
ENSSSCP00000010841.2	KCNK1	potassium two pore domain channel subfamily K member 1 [Source:VGNC Symbol;Acc:VGNC:89363]
ENSSSCP00000011243.3	PKD2L1	polycystin 2 like 1, transient receptor potential cation channel [Source:VGNC Symbol;Acc:VGNC:91473]
ENSSSCP00000012005.3	SCN5A	sodium voltage-gated channel alpha subunit 5 [Source:VGNC Symbol;Acc:VGNC:92637]
ENSSSCP00000012006.4	SCN10A	sodium voltage-gated channel alpha subunit 10 [Source:VGNC Symbol;Acc:VGNC:92630]
ENSSSCP00000012208.3	CACNA1D	calcium voltage-gated channel subunit alpha1 D [Source:VGNC Symbol;Acc:VGNC:86117]
ENSSSCP00000012531.4	KCNMB2
ENSSSCP00000012846.3	KCNJ15	potassium inwardly rectifying channel subfamily J member 15 [Source:VGNC Symbol;Acc:VGNC:89355]
ENSSSCP00000012912.4	GLRA2	glycine receptor alpha 2 [Source:VGNC Symbol;Acc:VGNC:88492]
ENSSSCP00000013327.2	glra4a
ENSSSCP00000013388.2	TRPC5	transient receptor potential cation channel subfamily C member 5 [Source:VGNC Symbol;Acc:VGNC:94463]
ENSSSCP00000013560.2	CNGA2	cyclic nucleotide gated channel subunit alpha 2 [Source:VGNC Symbol;Acc:VGNC:86816]
ENSSSCP00000013810.2	KCNK7	potassium two pore domain channel subfamily K member 7 [Source:VGNC Symbol;Acc:VGNC:89374]
ENSSSCP00000013858.4	KCNK4	potassium two pore domain channel subfamily K member 4 [Source:VGNC Symbol;Acc:VGNC:89371]
ENSSSCP00000014162.2	KCNA4	potassium voltage-gated channel subfamily A member 4 [Source:VGNC Symbol;Acc:VGNC:89326]
ENSSSCP00000015119.4	KCNN2	potassium calcium-activated channel subfamily N member 2 [Source:VGNC Symbol;Acc:VGNC:89380]
ENSSSCP00000015560.3	CNGA4	cyclic nucleotide gated channel subunit alpha 4 [Source:VGNC Symbol;Acc:VGNC:86818]
ENSSSCP00000015832.3	TMEM37
ENSSSCP00000016157.3	KCNJ1	potassium inwardly rectifying channel subfamily J member 1 [Source:VGNC Symbol;Acc:VGNC:89352]
ENSSSCP00000016478.3	CACNA1E	calcium voltage-gated channel subunit alpha1 E [Source:VGNC Symbol;Acc:VGNC:86118]
ENSSSCP00000016861.4	SCN3A	sodium voltage-gated channel alpha subunit 3 [Source:VGNC Symbol;Acc:VGNC:95479]
ENSSSCP00000017286.4	TRPM8	transient receptor potential cation channel subfamily M member 8 [Source:VGNC Symbol;Acc:VGNC:95867]
ENSSSCP00000017444.3	CLCN1	chloride voltage-gated channel 1 [Source:HGNC Symbol;Acc:HGNC:2019]
ENSSSCP00000018017.2	KCNMB1	potassium calcium-activated channel subfamily M regulatory beta subunit 1 [Source:VGNC Symbol;Acc:VGNC:89376]
ENSSSCP00000018093.3	GLRA1	glycine receptor alpha 1 [Source:VGNC Symbol;Acc:VGNC:88491]
ENSSSCP00000018212.4	ZACN	zinc activated ion channel [Source:VGNC Symbol;Acc:VGNC:95048]
ENSSSCP00000018299.1	CACNG1	calcium voltage-gated channel auxiliary subunit gamma 1 [Source:VGNC Symbol;Acc:VGNC:86124]
ENSSSCP00000018312.3	SCN4A	sodium voltage-gated channel alpha subunit 4 [Source:VGNC Symbol;Acc:VGNC:92635]
ENSSSCP00000018611.4	CACNA1G	calcium voltage-gated channel subunit alpha1 G [Source:VGNC Symbol;Acc:VGNC:86119]
ENSSSCP00000018921.3	TRPV3	transient receptor potential cation channel subfamily V member 3 [Source:VGNC Symbol;Acc:VGNC:94475]
ENSSSCP00000020399.2	GRIA4	glutamate ionotropic receptor AMPA type subunit 4 [Source:VGNC Symbol;Acc:VGNC:88673]
ENSSSCP00000020421.1	KCNJ5	potassium inwardly rectifying channel subfamily J member 5 [Source:VGNC Symbol;Acc:VGNC:89359]
ENSSSCP00000021117.1	KCNK5	potassium two pore domain channel subfamily K member 5 [Source:VGNC Symbol;Acc:VGNC:89372]
ENSSSCP00000021478.2	KCNH3	potassium voltage-gated channel subfamily H member 3 [Source:VGNC Symbol;Acc:VGNC:89344]
ENSSSCP00000021962.3		membrane spanning 4-domains A14 [Source:VGNC Symbol;Acc:VGNC:90409]
ENSSSCP00000022059.2	TRPM2	transient receptor potential cation channel subfamily M member 2 [Source:VGNC Symbol;Acc:VGNC:94467]
ENSSSCP00000022511.2	HCN1	hyperpolarization activated cyclic nucleotide gated potassium channel 1 [Source:VGNC Symbol;Acc:VGNC:88802]
ENSSSCP00000023092.3	CNGA3	cyclic nucleotide gated channel subunit alpha 3 [Source:VGNC Symbol;Acc:VGNC:86817]
ENSSSCP00000023377.3	SCN7A	sodium voltage-gated channel alpha subunit 7 [Source:VGNC Symbol;Acc:VGNC:95480]
ENSSSCP00000024432.3	PKD2L2	polycystin 2 like 2, transient receptor potential cation channel [Source:VGNC Symbol;Acc:VGNC:91474]
ENSSSCP00000024893.3	KCNU1	potassium calcium-activated channel subfamily U member 1 [Source:VGNC Symbol;Acc:VGNC:95898]
ENSSSCP00000025163.3	CACNA1C
ENSSSCP00000025936.3	CATSPER3	cation channel sperm associated 3 [Source:VGNC Symbol;Acc:VGNC:86211]
ENSSSCP00000026043.3	SCN11A	sodium voltage-gated channel alpha subunit 11 [Source:VGNC Symbol;Acc:VGNC:92631]
ENSSSCP00000026062.2	ITPR2	inositol 1,4,5-trisphosphate receptor type 2 [Source:VGNC Symbol;Acc:VGNC:103294]
ENSSSCP00000026080.1	KCNJ13	potassium inwardly rectifying channel subfamily J member 13 [Source:VGNC Symbol;Acc:VGNC:96389]
ENSSSCP00000027511.2	KCNG4	potassium voltage-gated channel modifier subfamily G member 4 [Source:VGNC Symbol;Acc:VGNC:89342]
ENSSSCP00000027540.2	HTR3A	5-hydroxytryptamine receptor 3A [Source:VGNC Symbol;Acc:VGNC:89000]
ENSSSCP00000027661.2	KCNMB3	potassium calcium-activated channel subfamily M regulatory beta subunit 3 [Source:VGNC Symbol;Acc:VGNC:89377]
ENSSSCP00000027752.3	KCNS1	potassium voltage-gated channel modifier subfamily S member 1 [Source:VGNC Symbol;Acc:VGNC:96391]
ENSSSCP00000028118.2	CATSPER4	cation channel sperm associated 4 [Source:VGNC Symbol;Acc:VGNC:86212]
ENSSSCP00000028497.2	GRIA3	glutamate ionotropic receptor AMPA type subunit 3 [Source:VGNC Symbol;Acc:VGNC:88672]
ENSSSCP00000028611.1	KCNH4	potassium voltage-gated channel subfamily H member 4 [Source:HGNC Symbol;Acc:HGNC:6253]
ENSSSCP00000030409.2	GABRQ	gamma-aminobutyric acid type A receptor subunit theta [Source:VGNC Symbol;Acc:VGNC:88315]
ENSSSCP00000031360.1	CACNA1H	calcium voltage-gated channel subunit alpha1 H [Source:VGNC Symbol;Acc:VGNC:97041]
ENSSSCP00000031582.2	KCNH7	potassium voltage-gated channel subfamily H member 7 [Source:VGNC Symbol;Acc:VGNC:95897]
ENSSSCP00000032089.1	KCNF1	potassium voltage-gated channel modifier subfamily F member 1 [Source:VGNC Symbol;Acc:VGNC:89339]
ENSSSCP00000032335.1	KCNB1	potassium voltage-gated channel subfamily B member 1 [Source:VGNC Symbol;Acc:VGNC:96386]
ENSSSCP00000032477.1	SCN2A	sodium voltage-gated channel alpha subunit 2 [Source:HGNC Symbol;Acc:HGNC:10588]
ENSSSCP00000032572.1	NALCN	sodium leak channel, non-selective [Source:VGNC Symbol;Acc:VGNC:90572]
ENSSSCP00000032909.2	KCNMA1	potassium calcium-activated channel subfamily M alpha 1 [Source:VGNC Symbol;Acc:VGNC:107403]
ENSSSCP00000032940.1	KCNK3	potassium two pore domain channel subfamily K member 3 [Source:VGNC Symbol;Acc:VGNC:89370]
ENSSSCP00000033309.1	CACFD1	calcium channel flower domain containing 1 [Source:VGNC Symbol;Acc:VGNC:86115]
ENSSSCP00000033461.1	KCNS3	potassium voltage-gated channel modifier subfamily S member 3 [Source:VGNC Symbol;Acc:VGNC:89387]
ENSSSCP00000033500.2	KCNC2	potassium voltage-gated channel subfamily C member 2 [Source:VGNC Symbol;Acc:VGNC:89333]
ENSSSCP00000034311.1	GRIA1	glutamate ionotropic receptor AMPA type subunit 1 [Source:VGNC Symbol;Acc:VGNC:88670]
ENSSSCP00000034859.2	CLCN3	chloride voltage-gated channel 3 [Source:VGNC Symbol;Acc:VGNC:86727]
ENSSSCP00000035012.1	GLRA3	glycine receptor alpha 3 [Source:VGNC Symbol;Acc:VGNC:88493]
ENSSSCP00000035636.2	KCND2	potassium voltage-gated channel subfamily D member 2 [Source:HGNC Symbol;Acc:HGNC:6238]
ENSSSCP00000036088.2	TMEM37
ENSSSCP00000036710.2	KCNK2	potassium two pore domain channel subfamily K member 2 [Source:VGNC Symbol;Acc:VGNC:89369]
ENSSSCP00000037558.1	MCOLN1	mucolipin TRP cation channel 1 [Source:VGNC Symbol;Acc:VGNC:90079]
ENSSSCP00000038048.2		calcium voltage-gated channel subunit alpha1 A [Source:VGNC Symbol;Acc:VGNC:99705]
ENSSSCP00000038711.1	KCNH2	potassium voltage-gated channel subfamily H member 2 [Source:VGNC Symbol;Acc:VGNC:89343]
ENSSSCP00000038800.2	TPCN1	two pore segment channel 1 [Source:VGNC Symbol;Acc:VGNC:94333]
ENSSSCP00000039219.1	KCNK12
ENSSSCP00000039490.1	KCNK16	potassium two pore domain channel subfamily K member 16 [Source:VGNC Symbol;Acc:VGNC:89367]
ENSSSCP00000039499.1	GABRR3
ENSSSCP00000041051.2		calcium voltage-gated channel subunit alpha1 C [Source:VGNC Symbol;Acc:VGNC:99706]
ENSSSCP00000041669.1	KCNH1
ENSSSCP00000042207.2	KCNQ5	potassium voltage-gated channel subfamily Q member 5 [Source:VGNC Symbol;Acc:VGNC:89384]
ENSSSCP00000042280.1	CLCN5	chloride voltage-gated channel 5 [Source:VGNC Symbol;Acc:VGNC:103925]
ENSSSCP00000042563.1	GABRB1	gamma-aminobutyric acid type A receptor subunit beta1 [Source:VGNC Symbol;Acc:VGNC:88306]
ENSSSCP00000043274.1	KCNJ2	potassium inwardly rectifying channel subfamily J member 2 [Source:VGNC Symbol;Acc:VGNC:89357]
ENSSSCP00000043680.1	KCNK10	potassium two pore domain channel subfamily K member 10 [Source:VGNC Symbol;Acc:VGNC:89364]
ENSSSCP00000045061.1	CNNM2	cyclin and CBS domain divalent metal cation transport mediator 2 [Source:VGNC Symbol;Acc:VGNC:86828]
ENSSSCP00000045750.2	CACNA1B	calcium voltage-gated channel subunit alpha1 B [Source:HGNC Symbol;Acc:HGNC:1389]
ENSSSCP00000045790.1	KCNMB4	potassium calcium-activated channel subfamily M regulatory beta subunit 4 [Source:VGNC Symbol;Acc:VGNC:89378]
ENSSSCP00000046170.2	KCNT2	potassium sodium-activated channel subfamily T member 2 [Source:VGNC Symbol;Acc:VGNC:89389]
ENSSSCP00000046716.1	TMC8	transmembrane channel like 8 [Source:VGNC Symbol;Acc:VGNC:94045]
ENSSSCP00000046742.2	HCN2	hyperpolarization activated cyclic nucleotide gated potassium and sodium channel 2 [Source:VGNC Symbol;Acc:VGNC:88803]
ENSSSCP00000046822.2	SCN9A	sodium voltage-gated channel alpha subunit 9 [Source:VGNC Symbol;Acc:VGNC:95481]
ENSSSCP00000046955.2	KCNQ2	potassium voltage-gated channel subfamily Q member 2 [Source:VGNC Symbol;Acc:VGNC:96390]
ENSSSCP00000047317.1	TMC5	transmembrane channel like 5 [Source:VGNC Symbol;Acc:VGNC:94042]
ENSSSCP00000047461.1	KCNJ16	potassium inwardly rectifying channel subfamily J member 16 [Source:VGNC Symbol;Acc:VGNC:89356]
ENSSSCP00000047568.2	TRPM4	transient receptor potential cation channel subfamily M member 4 [Source:VGNC Symbol;Acc:VGNC:94468]
ENSSSCP00000047893.1	TMEM42	transmembrane protein 42 [Source:VGNC Symbol;Acc:VGNC:94180]
ENSSSCP00000048195.1	KCNQ1	potassium voltage-gated channel subfamily Q member 1 [Source:VGNC Symbol;Acc:VGNC:99782]
ENSSSCP00000048359.2	KCNK6	potassium two pore domain channel subfamily K member 6 [Source:VGNC Symbol;Acc:VGNC:89373]
ENSSSCP00000048418.2	CACNA1F	calcium voltage-gated channel subunit alpha1 F [Source:HGNC Symbol;Acc:HGNC:1393]
ENSSSCP00000048460.2	TRPV5	transient receptor potential cation channel subfamily V member 5 [Source:VGNC Symbol;Acc:VGNC:108162]
ENSSSCP00000049139.1	KCNA10	potassium voltage-gated channel subfamily A member 10 [Source:VGNC Symbol;Acc:VGNC:89324]
ENSSSCP00000049539.1	KCNK9	potassium two pore domain channel subfamily K member 9 [Source:VGNC Symbol;Acc:VGNC:89375]
ENSSSCP00000049948.1	KCNA2	potassium voltage-gated channel subfamily A member 2 [Source:VGNC Symbol;Acc:VGNC:89325]
ENSSSCP00000052124.1	KCNH5	potassium voltage-gated channel subfamily H member 5 [Source:VGNC Symbol;Acc:VGNC:89345]
ENSSSCP00000052629.2	KCNJ8	potassium inwardly rectifying channel subfamily J member 8 [Source:VGNC Symbol;Acc:VGNC:89361]
ENSSSCP00000052657.1	KCNJ10	potassium inwardly rectifying channel subfamily J member 10 [Source:VGNC Symbol;Acc:VGNC:89353]
ENSSSCP00000054228.2	TMC6	transmembrane channel like 6 [Source:VGNC Symbol;Acc:VGNC:94043]
ENSSSCP00000054247.1	KCNC1	potassium voltage-gated channel subfamily C member 1 [Source:VGNC Symbol;Acc:VGNC:89332]
ENSSSCP00000054490.1	KCNH8	potassium voltage-gated channel subfamily H member 8 [Source:VGNC Symbol;Acc:VGNC:89347]
ENSSSCP00000056588.1	KCNN1	potassium calcium-activated channel subfamily N member 1 [Source:VGNC Symbol;Acc:VGNC:89379]
ENSSSCP00000056763.1	ITPR3	inositol 1,4,5-trisphosphate receptor type 3 [Source:VGNC Symbol;Acc:VGNC:89254]
ENSSSCP00000056806.1	GABRB3	gamma-aminobutyric acid type A receptor subunit beta3 [Source:VGNC Symbol;Acc:VGNC:88308]
ENSSSCP00000057106.2	CATSPER2	cation channel sperm associated 2 [Source:VGNC Symbol;Acc:VGNC:86210]
ENSSSCP00000057394.2	SLC9C1	solute carrier family 9 member C1 [Source:VGNC Symbol;Acc:VGNC:93192]
ENSSSCP00000057704.2	KCNJ6	potassium inwardly rectifying channel subfamily J member 6 [Source:VGNC Symbol;Acc:VGNC:89360]
ENSSSCP00000057874.2	SCN1A	sodium voltage-gated channel alpha subunit 1 [Source:VGNC Symbol;Acc:VGNC:95478]
ENSSSCP00000058415.1	PIEZO1	piezo type mechanosensitive ion channel component 1 [Source:VGNC Symbol;Acc:VGNC:91417]
ENSSSCP00000058489.2	TRPV1	transient receptor potential cation channel subfamily V member 1 [Source:VGNC Symbol;Acc:VGNC:94473]
ENSSSCP00000058903.1	SCN8A	sodium voltage-gated channel alpha subunit 8 [Source:VGNC Symbol;Acc:VGNC:92638]
ENSSSCP00000058917.2	HVCN1	hydrogen voltage gated channel 1 [Source:VGNC Symbol;Acc:VGNC:89009]
ENSSSCP00000060779.1	CATSPER1	cation channel sperm associated 1 [Source:VGNC Symbol;Acc:VGNC:86209]
ENSSSCP00000061478.1	KCNH6	potassium voltage-gated channel subfamily H member 6 [Source:VGNC Symbol;Acc:VGNC:89346]
ENSSSCP00000061805.1	KCNJ11	potassium inwardly rectifying channel subfamily J member 11 [Source:HGNC Symbol;Acc:HGNC:6257]
ENSSSCP00000061886.1	KCNJ3	potassium inwardly rectifying channel subfamily J member 3 [Source:HGNC Symbol;Acc:HGNC:6264]
ENSSSCP00000062424.1	CACNA1S	calcium voltage-gated channel subunit alpha1 S [Source:VGNC Symbol;Acc:VGNC:95598]
ENSSSCP00000062435.1	SLC9C2	solute carrier family 9 member C2 (putative) [Source:HGNC Symbol;Acc:HGNC:28664]
ENSSSCP00000062744.1	PKD1	polycystin 1, transient receptor potential channel interacting [Source:VGNC Symbol;Acc:VGNC:91471]
ENSSSCP00000062968.1	TRPV4	transient receptor potential cation channel subfamily V member 4 [Source:VGNC Symbol;Acc:VGNC:94476]
ENSSSCP00000064261.1	KCNS2	potassium voltage-gated channel modifier subfamily S member 2 [Source:VGNC Symbol;Acc:VGNC:89386]
ENSSSCP00000064275.1	ITPR1	inositol 1,4,5-trisphosphate receptor type 1 [Source:VGNC Symbol;Acc:VGNC:89253]
ENSSSCP00000064683.1	GABRB2	gamma-aminobutyric acid type A receptor subunit beta2 [Source:VGNC Symbol;Acc:VGNC:88307]
ENSSSCP00000064842.1	TRPM3	transient receptor potential cation channel subfamily M member 3 [Source:VGNC Symbol;Acc:VGNC:98384]
ENSSSCP00000065518.1	TRPC4	transient receptor potential cation channel subfamily C member 4 [Source:VGNC Symbol;Acc:VGNC:94462]
ENSSSCP00000066044.1	KCNA3	potassium voltage-gated channel subfamily A member 3 [Source:HGNC Symbol;Acc:HGNC:6221]
ENSSSCP00000066345.1	KCND1	potassium voltage-gated channel subfamily D member 1 [Source:VGNC Symbol;Acc:VGNC:89336]
ENSSSCP00000066776.1	CNGA1	cyclic nucleotide gated channel subunit alpha 1 [Source:VGNC Symbol;Acc:VGNC:86815]
ENSSSCP00000066897.1	TRPC7	transient receptor potential cation channel subfamily C member 7 [Source:VGNC Symbol;Acc:VGNC:94465]
ENSSSCP00000067310.1	KCNT1	potassium sodium-activated channel subfamily T member 1 [Source:VGNC Symbol;Acc:VGNC:89388]
ENSSSCP00000067483.1	PIEZO2	piezo type mechanosensitive ion channel component 2 [Source:HGNC Symbol;Acc:HGNC:26270]
ENSSSCP00000067792.1	RYR3	ryanodine receptor 3 [Source:HGNC Symbol;Acc:HGNC:10485]
ENSSSCP00000068014.1	CLCN2	chloride voltage-gated channel 2 [Source:VGNC Symbol;Acc:VGNC:86726]
ENSSSCP00000069248.1	CHRNA7
ENSSSCP00000069267.1	KCNC3	potassium voltage-gated channel subfamily C member 3 [Source:VGNC Symbol;Acc:VGNC:89334]
ENSSSCP00000069389.1	KCNJ9	potassium inwardly rectifying channel subfamily J member 9 [Source:VGNC Symbol;Acc:VGNC:89362]
ENSSSCP00000069689.1	CLCN4	chloride voltage-gated channel 4 [Source:VGNC Symbol;Acc:VGNC:86728]
ENSSSCP00000069704.1		two pore segment channel 2 [Source:VGNC Symbol;Acc:VGNC:100876]
ENSSSCP00000070749.1	MCOLN3	mucolipin TRP cation channel 3 [Source:VGNC Symbol;Acc:VGNC:90081]
ENSSSCP00000071104.1	RYR2	ryanodine receptor 2 [Source:VGNC Symbol;Acc:VGNC:92534]
ENSSSCP00000073370.1	KCNK16

## Sheet: Cow
Protein stable ID version	Gene name	Gene description
ENSBTAP00000000034.4	TRPV4	transient receptor potential cation channel subfamily V member 4 [Source:VGNC Symbol;Acc:VGNC:36400]
ENSBTAP00000000089.2	KCNJ14	potassium inwardly rectifying channel subfamily J member 14 [Source:VGNC Symbol;Acc:VGNC:30457]
ENSBTAP00000001288.5	KCNJ15	potassium inwardly rectifying channel subfamily J member 15 [Source:VGNC Symbol;Acc:VGNC:30458]
ENSBTAP00000001973.6	CLCN5	chloride voltage-gated channel 5 [Source:VGNC Symbol;Acc:VGNC:27399]
ENSBTAP00000002469.5	KCNH7	potassium voltage-gated channel subfamily H member 7 [Source:VGNC Symbol;Acc:VGNC:30449]
ENSBTAP00000002485.4	TRPV5	transient receptor potential cation channel subfamily V member 5 [Source:VGNC Symbol;Acc:VGNC:36401]
ENSBTAP00000002668.5	TRPA1	transient receptor potential cation channel subfamily A member 1 [Source:VGNC Symbol;Acc:VGNC:36380]
ENSBTAP00000002853.5	CNGA1	cyclic nucleotide gated channel subunit alpha 1 [Source:VGNC Symbol;Acc:VGNC:27497]
ENSBTAP00000003132.4	KCNJ10	potassium inwardly rectifying channel subfamily J member 10 [Source:VGNC Symbol;Acc:VGNC:30454]
ENSBTAP00000003146.6	SCN9A	sodium voltage-gated channel alpha subunit 9 [Source:VGNC Symbol;Acc:VGNC:34355]
ENSBTAP00000003307.3	KCNJ8	potassium inwardly rectifying channel subfamily J member 8 [Source:VGNC Symbol;Acc:VGNC:30463]
ENSBTAP00000004382.3	KCNK15	potassium two pore domain channel subfamily K member 15 [Source:VGNC Symbol;Acc:VGNC:30468]
ENSBTAP00000004406.1	KCNG1	potassium voltage-gated channel modifier subfamily G member 1 [Source:VGNC Symbol;Acc:VGNC:30442]
ENSBTAP00000004881.5	KCNMB4	potassium calcium-activated channel subfamily M regulatory beta subunit 4 [Source:VGNC Symbol;Acc:VGNC:30482]
ENSBTAP00000005335.6	KCNH4	potassium voltage-gated channel subfamily H member 4 [Source:VGNC Symbol;Acc:VGNC:30446]
ENSBTAP00000005929.5	KCNK1	potassium two pore domain channel subfamily K member 1 [Source:VGNC Symbol;Acc:VGNC:30465]
ENSBTAP00000006265.6	SCN4A	sodium voltage-gated channel alpha subunit 4 [Source:VGNC Symbol;Acc:VGNC:34350]
ENSBTAP00000006887.4	CNGA4	cyclic nucleotide gated channel subunit alpha 4 [Source:VGNC Symbol;Acc:VGNC:27500]
ENSBTAP00000007132.3	KCNC1	potassium voltage-gated channel subfamily C member 1 [Source:VGNC Symbol;Acc:VGNC:30432]
ENSBTAP00000007700.3	KCNJ13	potassium inwardly rectifying channel subfamily J member 13 [Source:VGNC Symbol;Acc:VGNC:30456]
ENSBTAP00000008077.5	TRPM4	transient receptor potential cation channel subfamily M member 4 [Source:VGNC Symbol;Acc:VGNC:36390]
ENSBTAP00000008100.4	KCNJ3	potassium inwardly rectifying channel subfamily J member 3 [Source:VGNC Symbol;Acc:VGNC:30461]
ENSBTAP00000009869.5	P2RX2	purinergic receptor P2X 2 [Source:VGNC Symbol;Acc:VGNC:32518]
ENSBTAP00000009930.4	CACNG1	calcium voltage-gated channel auxiliary subunit gamma 1 [Source:VGNC Symbol;Acc:VGNC:26686]
ENSBTAP00000009938.5	KCNA5	potassium voltage-gated channel subfamily A member 5 [Source:VGNC Symbol;Acc:VGNC:30425]
ENSBTAP00000010214.5	KCNS2	potassium voltage-gated channel modifier subfamily S member 2 [Source:VGNC Symbol;Acc:VGNC:30492]
ENSBTAP00000010236.4	PKD2L2	polycystin 2 like 2, transient receptor potential cation channel [Source:VGNC Symbol;Acc:VGNC:32937]
ENSBTAP00000010396.4	ZACN	zinc activated ion channel [Source:VGNC Symbol;Acc:VGNC:37048]
ENSBTAP00000010610.6	PKDREJ
ENSBTAP00000010914.4	KCNJ2	potassium inwardly rectifying channel subfamily J member 2 [Source:VGNC Symbol;Acc:VGNC:30460]
ENSBTAP00000011219.5	KCNV1	potassium voltage-gated channel modifier subfamily V member 1 [Source:VGNC Symbol;Acc:VGNC:30497]
ENSBTAP00000011376.6	KCNN1	potassium calcium-activated channel subfamily N member 1 [Source:VGNC Symbol;Acc:VGNC:30483]
ENSBTAP00000011399.6	KCNK4	potassium two pore domain channel subfamily K member 4 [Source:VGNC Symbol;Acc:VGNC:30474]
ENSBTAP00000011477.6	KCNH1	potassium voltage-gated channel subfamily H member 1 [Source:VGNC Symbol;Acc:VGNC:50204]
ENSBTAP00000011681.6	KCNS1	potassium voltage-gated channel modifier subfamily S member 1 [Source:VGNC Symbol;Acc:VGNC:30491]
ENSBTAP00000011882.4	KCND1	potassium voltage-gated channel subfamily D member 1 [Source:VGNC Symbol;Acc:VGNC:30434]
ENSBTAP00000012068.6	SCN5A	sodium voltage-gated channel alpha subunit 5 [Source:VGNC Symbol;Acc:VGNC:34352]
ENSBTAP00000012099.6	CLCN1	chloride voltage-gated channel 1 [Source:VGNC Symbol;Acc:VGNC:27395]
ENSBTAP00000012378.3	TRPC4	transient receptor potential cation channel subfamily C member 4 [Source:VGNC Symbol;Acc:VGNC:36383]
ENSBTAP00000012985.6	CACNA1G	calcium voltage-gated channel subunit alpha1 G [Source:VGNC Symbol;Acc:VGNC:26677]
ENSBTAP00000013226.5	CACNA1D	calcium voltage-gated channel subunit alpha1 D [Source:VGNC Symbol;Acc:VGNC:26674]
ENSBTAP00000013270.4	TRPC5	transient receptor potential cation channel subfamily C member 5 [Source:VGNC Symbol;Acc:VGNC:36385]
ENSBTAP00000013646.2	KCNK17	potassium two pore domain channel subfamily K member 17 [Source:VGNC Symbol;Acc:VGNC:30470]
ENSBTAP00000014104.6	CACNA1C	calcium voltage-gated channel subunit alpha1 C [Source:VGNC Symbol;Acc:VGNC:59325]
ENSBTAP00000014222.4	PKD2L1	polycystin 2 like 1, transient receptor potential cation channel [Source:VGNC Symbol;Acc:VGNC:32936]
ENSBTAP00000014292.4	HTR3A	5-hydroxytryptamine receptor 3A [Source:VGNC Symbol;Acc:VGNC:29998]
ENSBTAP00000014309.4	KCNK7	potassium two pore domain channel subfamily K member 7 [Source:VGNC Symbol;Acc:VGNC:30477]
ENSBTAP00000014706.6	KCNN2	potassium calcium-activated channel subfamily N member 2 [Source:VGNC Symbol;Acc:VGNC:30484]
ENSBTAP00000014756.4	KCNK5	potassium two pore domain channel subfamily K member 5 [Source:VGNC Symbol;Acc:VGNC:30475]
ENSBTAP00000014838.6	PIEZO2	piezo type mechanosensitive ion channel component 2 [Source:VGNC Symbol;Acc:VGNC:32865]
ENSBTAP00000015114.5	KCNMB2
ENSBTAP00000015122.5	KCNH5	potassium voltage-gated channel subfamily H member 5 [Source:VGNC Symbol;Acc:VGNC:30447]
ENSBTAP00000015717.6	GRIA3	glutamate ionotropic receptor AMPA type subunit 3 [Source:VGNC Symbol;Acc:VGNC:29640]
ENSBTAP00000016291.6	CLCN2	chloride voltage-gated channel 2 [Source:VGNC Symbol;Acc:VGNC:27396]
ENSBTAP00000017003.6	KCNH8	potassium voltage-gated channel subfamily H member 8 [Source:VGNC Symbol;Acc:VGNC:55057]
ENSBTAP00000017858.5	GABRB3	gamma-aminobutyric acid type A receptor subunit beta3 [Source:VGNC Symbol;Acc:VGNC:29197]
ENSBTAP00000018162.6	KCNG2	potassium voltage-gated channel modifier subfamily G member 2 [Source:VGNC Symbol;Acc:VGNC:30443]
ENSBTAP00000019143.3	GLRA1	glycine receptor alpha 1 [Source:VGNC Symbol;Acc:VGNC:29412]
ENSBTAP00000019509.2	TRPM8	transient receptor potential cation channel subfamily M member 8 [Source:VGNC Symbol;Acc:VGNC:36394]
ENSBTAP00000019586.5	CATSPER1	cation channel sperm associated 1 [Source:VGNC Symbol;Acc:VGNC:56259]
ENSBTAP00000019622.3	CATSPER3	cation channel sperm associated 3 [Source:VGNC Symbol;Acc:VGNC:26795]
ENSBTAP00000019752.6	CACNA1A	calcium voltage-gated channel subunit alpha1 A [Source:VGNC Symbol;Acc:VGNC:26672]
ENSBTAP00000020046.4	KCNK18	potassium two pore domain channel subfamily K member 18 [Source:VGNC Symbol;Acc:VGNC:30471]
ENSBTAP00000020090.3	CACFD1	calcium channel flower domain containing 1 [Source:VGNC Symbol;Acc:VGNC:26670]
ENSBTAP00000020240.6	RYR2	ryanodine receptor 2 [Source:VGNC Symbol;Acc:VGNC:34234]
ENSBTAP00000020543.5	KCNA2	potassium voltage-gated channel subfamily A member 2 [Source:VGNC Symbol;Acc:VGNC:30422]
ENSBTAP00000020819.5	KCNC3	potassium voltage-gated channel subfamily C member 3 [Source:VGNC Symbol;Acc:VGNC:52201]
ENSBTAP00000020942.5	CHRNA7	cholinergic receptor, nicotinic, alpha 7 [Source:NCBI gene (formerly Entrezgene);Acc:282178]
ENSBTAP00000021122.5	CLCN7	chloride voltage-gated channel 7 [Source:VGNC Symbol;Acc:VGNC:27401]
ENSBTAP00000021433.5	CACNA1F	calcium voltage-gated channel subunit alpha1 F [Source:VGNC Symbol;Acc:VGNC:26676]
ENSBTAP00000021458.5	KCNA7	potassium voltage-gated channel subfamily A member 7 [Source:VGNC Symbol;Acc:VGNC:30426]
ENSBTAP00000021523.4	KCNJ11	potassium inwardly rectifying channel subfamily J member 11 [Source:VGNC Symbol;Acc:VGNC:30455]
ENSBTAP00000021939.5	TMC7	transmembrane channel like 7 [Source:VGNC Symbol;Acc:VGNC:35923]
ENSBTAP00000021951.5	SCN1A	sodium voltage-gated channel alpha subunit 1 [Source:VGNC Symbol;Acc:VGNC:34345]
ENSBTAP00000022102.5	KCNH6	potassium voltage-gated channel subfamily H member 6 [Source:VGNC Symbol;Acc:VGNC:30448]
ENSBTAP00000022142.5	KCNA1	potassium voltage-gated channel subfamily A member 1 [Source:VGNC Symbol;Acc:VGNC:30420]
ENSBTAP00000022193.5	KCNG4	potassium voltage-gated channel modifier subfamily G member 4 [Source:VGNC Symbol;Acc:VGNC:30444]
ENSBTAP00000022589.5	MCOLN3	mucolipin TRP cation channel 3 [Source:VGNC Symbol;Acc:VGNC:31320]
ENSBTAP00000022767.3	CLCC1	chloride channel CLIC like 1 [Source:VGNC Symbol;Acc:VGNC:27394]
ENSBTAP00000022822.6	SCN11A	sodium voltage-gated channel alpha subunit 11 [Source:VGNC Symbol;Acc:VGNC:34344]
ENSBTAP00000022869.5	GLRA2	glycine receptor alpha 2 [Source:VGNC Symbol;Acc:VGNC:29413]
ENSBTAP00000023219.6	HCN4	hyperpolarization activated cyclic nucleotide gated potassium channel 4 [Source:VGNC Symbol;Acc:VGNC:29779]
ENSBTAP00000023260.2	KCNK12	potassium two pore domain channel subfamily K member 12 [Source:VGNC Symbol;Acc:VGNC:30467]
ENSBTAP00000023711.5	GABRB1	gamma-aminobutyric acid type A receptor subunit beta1 [Source:VGNC Symbol;Acc:VGNC:29196]
ENSBTAP00000023770.3	KCNV2	potassium voltage-gated channel modifier subfamily V member 2 [Source:VGNC Symbol;Acc:VGNC:30498]
ENSBTAP00000024292.3	KCNN3	potassium calcium-activated channel subfamily N member 3 [Source:VGNC Symbol;Acc:VGNC:30485]
ENSBTAP00000024655.6	SCN2A	sodium voltage-gated channel alpha subunit 2 [Source:VGNC Symbol;Acc:VGNC:34347]
ENSBTAP00000025003.4	TMC1	transmembrane channel like 1 [Source:VGNC Symbol;Acc:VGNC:35917]
ENSBTAP00000025041.5	TMC2	transmembrane channel like 2 [Source:VGNC Symbol;Acc:VGNC:35918]
ENSBTAP00000025131.6	TRPV1	transient receptor potential cation channel subfamily V member 1 [Source:VGNC Symbol;Acc:VGNC:36397]
ENSBTAP00000025384.4	TMC8	transmembrane channel like 8 [Source:VGNC Symbol;Acc:VGNC:35924]
ENSBTAP00000025574.6	CNNM4	cyclin and CBS domain divalent metal cation transport mediator 4 [Source:VGNC Symbol;Acc:VGNC:27513]
ENSBTAP00000025668.4	KCNH3	potassium voltage-gated channel subfamily H member 3 [Source:VGNC Symbol;Acc:VGNC:30445]
ENSBTAP00000025779.3	KCNK10	potassium two pore domain channel subfamily K member 10 [Source:VGNC Symbol;Acc:VGNC:30466]
ENSBTAP00000025829.6	SCN3A	sodium voltage-gated channel alpha subunit 3 [Source:VGNC Symbol;Acc:VGNC:55078]
ENSBTAP00000026728.6	TMC4	transmembrane channel like 4 [Source:VGNC Symbol;Acc:VGNC:35920]
ENSBTAP00000027546.5	KCNQ3	potassium voltage-gated channel subfamily Q member 3 [Source:VGNC Symbol;Acc:VGNC:30488]
ENSBTAP00000027587.3	CLCN6	chloride voltage-gated channel 6 [Source:VGNC Symbol;Acc:VGNC:27400]
ENSBTAP00000027618.2	CNGA2	cyclic nucleotide gated channel subunit alpha 2 [Source:VGNC Symbol;Acc:VGNC:27498]
ENSBTAP00000027710.4	KCNA4	potassium voltage-gated channel subfamily A member 4 [Source:VGNC Symbol;Acc:VGNC:30424]
ENSBTAP00000027897.6	PIEZO1	piezo type mechanosensitive ion channel component 1 [Source:VGNC Symbol;Acc:VGNC:32864]
ENSBTAP00000028357.4	KCNF1	potassium voltage-gated channel modifier subfamily F member 1 [Source:VGNC Symbol;Acc:VGNC:30441]
ENSBTAP00000028860.6	CACNG6	calcium voltage-gated channel auxiliary subunit gamma 6 [Source:VGNC Symbol;Acc:VGNC:26691]
ENSBTAP00000030628.5	KCNK16	potassium two pore domain channel subfamily K member 16 [Source:VGNC Symbol;Acc:VGNC:30469]
ENSBTAP00000032119.3	KCNK6	potassium two pore domain channel subfamily K member 6 [Source:VGNC Symbol;Acc:VGNC:30476]
ENSBTAP00000032365.4	CNGB1	cyclic nucleotide gated channel subunit beta 1 [Source:VGNC Symbol;Acc:VGNC:27501]
ENSBTAP00000033351.4	TRPV6	transient receptor potential cation channel subfamily V member 6 [Source:VGNC Symbol;Acc:VGNC:36402]
ENSBTAP00000034572.4	KCNJ16	potassium inwardly rectifying channel subfamily J member 16 [Source:VGNC Symbol;Acc:VGNC:30459]
ENSBTAP00000037277.5	TMC5	transmembrane channel like 5 [Source:VGNC Symbol;Acc:VGNC:35921]
ENSBTAP00000038164.1	TMEM37	transmembrane protein 37 [Source:VGNC Symbol;Acc:VGNC:36079]
ENSBTAP00000038254.5	SCN7A	sodium voltage-gated channel alpha subunit 7 [Source:VGNC Symbol;Acc:VGNC:34353]
ENSBTAP00000038666.5	KCNU1	potassium calcium-activated channel subfamily U member 1 [Source:VGNC Symbol;Acc:VGNC:30496]
ENSBTAP00000038969.3	KCNB1	potassium voltage-gated channel subfamily B member 1 [Source:VGNC Symbol;Acc:VGNC:30430]
ENSBTAP00000041594.4	TRPM7	transient receptor potential cation channel subfamily M member 7 [Source:VGNC Symbol;Acc:VGNC:36393]
ENSBTAP00000042261.4	KCNA10	potassium voltage-gated channel subfamily A member 10 [Source:VGNC Symbol;Acc:VGNC:30421]
ENSBTAP00000042331.2	KCND3	potassium voltage-gated channel subfamily D member 3 [Source:VGNC Symbol;Acc:VGNC:30436]
ENSBTAP00000042881.3	KCND2	potassium voltage-gated channel subfamily D member 2 [Source:VGNC Symbol;Acc:VGNC:30435]
ENSBTAP00000042950.3	KCNMB3	potassium calcium-activated channel subfamily M regulatory beta subunit 3 [Source:VGNC Symbol;Acc:VGNC:30481]
ENSBTAP00000042959.3	CATSPER2	cation channel sperm associated 2 [Source:VGNC Symbol;Acc:VGNC:26794]
ENSBTAP00000043618.4	KCNG3	potassium voltage-gated channel modifier subfamily G member 3 [Source:VGNC Symbol;Acc:VGNC:58383]
ENSBTAP00000045932.3	CACNA1B	calcium voltage-gated channel subunit alpha1 B [Source:VGNC Symbol;Acc:VGNC:26673]
ENSBTAP00000045967.2	Clcnka
ENSBTAP00000047648.2	ITPR3	inositol 1,4,5-trisphosphate receptor type 3 [Source:VGNC Symbol;Acc:VGNC:30348]
ENSBTAP00000047743.2	KCNMA1	potassium calcium-activated channel subfamily M alpha 1 [Source:VGNC Symbol;Acc:VGNC:30479]
ENSBTAP00000047903.3	ITPR1	inositol 1,4,5-trisphosphate receptor type 1 [Source:VGNC Symbol;Acc:VGNC:30346]
ENSBTAP00000048269.1	KCNN4	potassium calcium-activated channel subfamily N member 4 [Source:VGNC Symbol;Acc:VGNC:30486]
ENSBTAP00000049066.1	KCNMB1	potassium calcium-activated channel subfamily M regulatory beta subunit 1 [Source:VGNC Symbol;Acc:VGNC:30480]
ENSBTAP00000049141.3	KCNJ6	potassium inwardly rectifying channel subfamily J member 6 [Source:VGNC Symbol;Acc:VGNC:53585]
ENSBTAP00000051715.3	KCNB2	potassium voltage-gated channel subfamily B member 2 [Source:VGNC Symbol;Acc:VGNC:30431]
ENSBTAP00000053165.3	SCN8A	sodium voltage-gated channel alpha subunit 8 [Source:VGNC Symbol;Acc:VGNC:34354]
ENSBTAP00000053166.3	TMC3	transmembrane channel like 3 [Source:VGNC Symbol;Acc:VGNC:35919]
ENSBTAP00000053273.3	PKD1L2
ENSBTAP00000053284.2	HCN1	hyperpolarization activated cyclic nucleotide gated potassium channel 1 [Source:VGNC Symbol;Acc:VGNC:29776]
ENSBTAP00000053318.3	TRPM3	transient receptor potential cation channel subfamily M member 3 [Source:VGNC Symbol;Acc:VGNC:55085]
ENSBTAP00000053428.3	TRPC6	transient receptor potential cation channel subfamily C member 6 [Source:VGNC Symbol;Acc:VGNC:36386]
ENSBTAP00000053518.3	TRPV3	transient receptor potential cation channel subfamily V member 3 [Source:VGNC Symbol;Acc:VGNC:36399]
ENSBTAP00000053611.3	SLC9C1	solute carrier family 9 member C1 [Source:VGNC Symbol;Acc:VGNC:53607]
ENSBTAP00000053772.3	ASIC5	acid sensing ion channel subunit family member 5 [Source:VGNC Symbol;Acc:VGNC:26213]
ENSBTAP00000053864.2	GABRQ	gamma-aminobutyric acid type A receptor subunit theta [Source:VGNC Symbol;Acc:VGNC:29202]
ENSBTAP00000053942.2	KCNK16
ENSBTAP00000054510.1	MCOLN1	mucolipin TRP cation channel 1 [Source:VGNC Symbol;Acc:VGNC:31318]
ENSBTAP00000054657.2	SCN10A	sodium voltage-gated channel alpha subunit 10 [Source:VGNC Symbol;Acc:VGNC:34343]
ENSBTAP00000054940.2	PKDREJ
ENSBTAP00000055042.2	CATSPER4	cation channel sperm associated 4 [Source:VGNC Symbol;Acc:VGNC:55330]
ENSBTAP00000055670.2	KCNK9	potassium two pore domain channel subfamily K member 9 [Source:VGNC Symbol;Acc:VGNC:30478]
ENSBTAP00000055809.2	KCNK13	potassium two pore domain channel subfamily K member 13 [Source:VGNC Symbol;Acc:VGNC:106791]
ENSBTAP00000055841.2	KCNA6	potassium voltage-gated channel subfamily A member 6 [Source:VGNC Symbol;Acc:VGNC:56213]
ENSBTAP00000055988.2	KCNQ5	potassium voltage-gated channel subfamily Q member 5 [Source:VGNC Symbol;Acc:VGNC:53795]
ENSBTAP00000056190.1	MCOLN2	mucolipin TRP cation channel 2 [Source:VGNC Symbol;Acc:VGNC:31319]
ENSBTAP00000056292.1	KCNA3	potassium voltage-gated channel subfamily A member 3 [Source:VGNC Symbol;Acc:VGNC:30423]
ENSBTAP00000056392.1	TPC3
ENSBTAP00000056411.2	CLCN4	chloride voltage-gated channel 4 [Source:VGNC Symbol;Acc:VGNC:27398]
ENSBTAP00000056563.2	KCNJ12	potassium inwardly rectifying channel subfamily J member 12 [Source:NCBI gene (formerly Entrezgene);Acc:538479]
ENSBTAP00000056829.1	KCNC2
ENSBTAP00000057506.1	KCNT2	potassium sodium-activated channel subfamily T member 2 [Source:VGNC Symbol;Acc:VGNC:30495]
ENSBTAP00000057519.1	NALCN	sodium leak channel, non-selective [Source:VGNC Symbol;Acc:VGNC:31874]
ENSBTAP00000057824.1	KCNK3	potassium two pore domain channel subfamily K member 3 [Source:VGNC Symbol;Acc:VGNC:30473]
ENSBTAP00000058042.1	PKDREJ
ENSBTAP00000058651.1	RYR1	ryanodine receptor 1 [Source:VGNC Symbol;Acc:VGNC:34233]
ENSBTAP00000058991.1	TMC6	transmembrane channel like 6 [Source:VGNC Symbol;Acc:VGNC:35922]
ENSBTAP00000059164.1	KCNT1	potassium sodium-activated channel subfamily T member 1 [Source:VGNC Symbol;Acc:VGNC:30494]
ENSBTAP00000059165.1	KCNK2	potassium two pore domain channel subfamily K member 2 [Source:VGNC Symbol;Acc:VGNC:30472]
ENSBTAP00000059542.1	CNNM2	cyclin and CBS domain divalent metal cation transport mediator 2 [Source:VGNC Symbol;Acc:VGNC:27511]
ENSBTAP00000060174.1	KCNH2	potassium voltage-gated channel subfamily H member 2 [Source:VGNC Symbol;Acc:VGNC:96697]
ENSBTAP00000060290.1	GRIA1	glutamate ionotropic receptor AMPA type subunit 1 [Source:VGNC Symbol;Acc:VGNC:29638]
ENSBTAP00000060365.1	TRPC7	transient receptor potential cation channel subfamily C member 7 [Source:VGNC Symbol;Acc:VGNC:36387]
ENSBTAP00000061472.1	PKD1L3	polycystin 1 like 3, transient receptor potential channel interacting [Source:VGNC Symbol;Acc:VGNC:32934]
ENSBTAP00000062580.1	CNGA3	cyclic nucleotide gated channel subunit alpha 3 [Source:NCBI gene (formerly Entrezgene);Acc:281701]
ENSBTAP00000062777.1	TMC1
ENSBTAP00000063046.1	PKD2	polycystin 2, transient receptor potential cation channel [Source:VGNC Symbol;Acc:VGNC:32935]
ENSBTAP00000063236.1	CACNA1E	calcium voltage-gated channel subunit alpha1 E [Source:VGNC Symbol;Acc:VGNC:26675]
ENSBTAP00000063297.1	KCNJ4	potassium inwardly rectifying channel subfamily J member 4 [Source:VGNC Symbol;Acc:VGNC:106790]
ENSBTAP00000063466.1	TPCN2	two pore segment channel 2 [Source:VGNC Symbol;Acc:VGNC:36244]
ENSBTAP00000064099.1	CLCN3	chloride voltage-gated channel 3 [Source:VGNC Symbol;Acc:VGNC:27397]
ENSBTAP00000065589.1	KCNC4	potassium voltage-gated channel subfamily C member 4 [Source:VGNC Symbol;Acc:VGNC:30433]
ENSBTAP00000065935.1	KCNJ1	potassium inwardly rectifying channel subfamily J member 1 [Source:VGNC Symbol;Acc:VGNC:30453]
ENSBTAP00000066655.1	TRPM2	transient receptor potential cation channel subfamily M member 2 [Source:VGNC Symbol;Acc:VGNC:36389]
ENSBTAP00000066830.1	ITPR2	inositol 1,4,5-trisphosphate receptor type 2 [Source:VGNC Symbol;Acc:VGNC:30347]
ENSBTAP00000066902.1	TRPM5	transient receptor potential cation channel subfamily M member 5 [Source:VGNC Symbol;Acc:VGNC:36391]
ENSBTAP00000067696.1	KCNQ2	potassium voltage-gated channel subfamily Q member 2 [Source:VGNC Symbol;Acc:VGNC:30487]
ENSBTAP00000068201.1	CACNA1H	calcium voltage-gated channel subunit alpha1 H [Source:VGNC Symbol;Acc:VGNC:26678]
ENSBTAP00000068659.1	TRPC3	transient receptor potential cation channel subfamily C member 3 [Source:VGNC Symbol;Acc:VGNC:36382]
ENSBTAP00000070066.1	GLRA3	glycine receptor alpha 3 [Source:VGNC Symbol;Acc:VGNC:56969]
ENSBTAP00000070091.1	CACNA1S	calcium voltage-gated channel subunit alpha1 S [Source:VGNC Symbol;Acc:VGNC:59326]
ENSBTAP00000070355.1	HVCN1	hydrogen voltage gated channel 1 [Source:VGNC Symbol;Acc:VGNC:30010]
ENSBTAP00000070746.1	KCNJ9	potassium inwardly rectifying channel subfamily J member 9 [Source:VGNC Symbol;Acc:VGNC:30464]
ENSBTAP00000070966.1	PIEZO2
ENSBTAP00000072350.1	CACNA1I	calcium voltage-gated channel subunit alpha1 I [Source:VGNC Symbol;Acc:VGNC:55869]
ENSBTAP00000073435.1	KCNQ1	potassium voltage-gated channel subfamily Q member 1 [Source:VGNC Symbol;Acc:VGNC:106792]
ENSBTAP00000073777.1	KCNQ4	potassium voltage-gated channel subfamily Q member 4 [Source:VGNC Symbol;Acc:VGNC:30489]
ENSBTAP00000073898.1	KCNJ5	potassium inwardly rectifying channel subfamily J member 5 [Source:VGNC Symbol;Acc:VGNC:30462]
ENSBTAP00000074080.1	TPCN1	two pore segment channel 1 [Source:VGNC Symbol;Acc:VGNC:36243]

## Sheet: Hippopotamus
Protein stable ID version	Gene name	Gene description
XP_057551232.1	TRPC6	transient receptor potential cation channel subfamily C member 6
XP_057551884.1	CNGA4	cyclic nucleotide gated channel subunit alpha 4
XP_057552392.1	SLC9C1	solute carrier family 9 member C1
XP_057552410.1	CLCN6	chloride voltage-gated channel 6
XP_057552427.1	KCNJ6	potassium inwardly rectifying channel subfamily J member 6
XP_057553057.1	LOC130830114	voltage-dependent calcium channel gamma-like subunit
XP_057553290.1	KCNU1	potassium calcium-activated channel subfamily U member 1
XP_057553587.1	CLDND1	claudin domain containing 1
XP_057553815.1	TRPM2	transient receptor potential cation channel subfamily M member 2
XP_057553858.1	KCNJ15	potassium inwardly rectifying channel subfamily J member 15
XP_057554207.1	KCNG2	potassium voltage-gated channel modifier subfamily G member 2
XP_057555896.1	ITPR3	inositol 1,4,5-trisphosphate receptor type 3
XP_057556298.1	PIEZO2	piezo type mechanosensitive ion channel component 2
XP_057556625.1	KCNK5	potassium two pore domain channel subfamily K member 5
XP_057556641.1	KCNK17	potassium two pore domain channel subfamily K member 17
XP_057556642.1	KCNK16	potassium two pore domain channel subfamily K member 16
XP_057556932.1	CATSPER4	cation channel sperm associated 4
XP_057557542.1	SCN8A	sodium voltage-gated channel alpha subunit 8
XP_057557679.1	TMC2	transmembrane channel like 2
XP_057558140.1	KCNQ2	potassium voltage-gated channel subfamily Q member 2
XP_057558291.1	KCNA5	potassium voltage-gated channel subfamily A member 5
XP_057558302.1	KCNH3	potassium voltage-gated channel subfamily H member 3
XP_057558480.1	KCNA6	potassium voltage-gated channel subfamily A member 6
XP_057558569.1	KCNA1	potassium voltage-gated channel subfamily A member 1
XP_057558741.1	KCNJ8	potassium inwardly rectifying channel subfamily J member 8
XP_057559055.1	KCNG1	potassium voltage-gated channel modifier subfamily G member 1
XP_057559159.1	CACNA1C	calcium voltage-gated channel subunit alpha1 C
XP_057559321.1	KCNS1	potassium voltage-gated channel modifier subfamily S member 1
XP_057559529.1	KCNK15	potassium two pore domain channel subfamily K member 15
XP_057559538.1	ITPR2	inositol 1,4,5-trisphosphate receptor type 2
XP_057559653.1	KCNB1	potassium voltage-gated channel subfamily B member 1
XP_057560591.1	SCN10A	sodium voltage-gated channel alpha subunit 10
XP_057561114.1	SCN11A	sodium voltage-gated channel alpha subunit 11
XP_057561491.1	TRPC3	transient receptor potential cation channel subfamily C member 3
XP_057561769.1	CACNA1D	calcium voltage-gated channel subunit alpha1 D
XP_057561790.1	SCN5A	sodium voltage-gated channel alpha subunit 5
XP_057562398.1	ITPR1	inositol 1,4,5-trisphosphate receptor type 1
XP_057563218.1	LOC130835623	phosphatidylinositol 3,4,5-trisphosphate 3-phosphatase TPTE2-like
XP_057563506.1	TRPC4	transient receptor potential cation channel subfamily C member 4
XP_057563924.1	NALCN	sodium leak channel, non-selective
XP_057564511.1	CACNA1A	calcium voltage-gated channel subunit alpha1 A
XP_057564607.1	HCN2	hyperpolarization activated cyclic nucleotide gated potassium and sodium channel 2
XP_057564846.1	MCOLN1	mucolipin TRP cation channel 1
XP_057564856.1	KCNN1	potassium calcium-activated channel subfamily N member 1
XP_057566705.1	PIEZO1	piezo type mechanosensitive ion channel component 1
XP_057566813.1	CNGB1	cyclic nucleotide gated channel subunit beta 1
XP_057567012.1	TMC4	transmembrane channel like 4
XP_057568039.1	KCNA7	potassium voltage-gated channel subfamily A member 7
XP_057568091.1	KCNJ14	potassium inwardly rectifying channel subfamily J member 14
XP_057568152.1	CACNG6	calcium voltage-gated channel auxiliary subunit gamma 6
XP_057568192.1	KCNK6	potassium two pore domain channel subfamily K member 6
XP_057568731.1	KCNG4	potassium voltage-gated channel modifier subfamily G member 4
XP_057568736.1	LOC130838989	polycystic kidney disease protein 1-like 2
XP_057568821.1	TRPM4	transient receptor potential cation channel subfamily M member 4
XP_057568871.1	KCNN4	potassium calcium-activated channel subfamily N member 4
XP_057568881.1	PKD1L3	polycystin 1 like 3, transient receptor potential channel interacting
XP_057568948.1	KCNC3	potassium voltage-gated channel subfamily C member 3
XP_057569318.1	RYR1	ryanodine receptor 1
XP_057571087.1	TRPV3	transient receptor potential cation channel subfamily V member 3
XP_057571206.1	SCN4A	sodium voltage-gated channel alpha subunit 4
XP_057571373.1	CACNA1G	calcium voltage-gated channel subunit alpha1 G
XP_057571458.1	ZACN	zinc activated ion channel
XP_057571517.1	LOC130840230	potassium voltage-gated channel subfamily H member 5-like
XP_057571623.1	TRPV1	transient receptor potential cation channel subfamily V member 1
XP_057571876.1	TMC8	transmembrane channel like 8
XP_057571932.1	CACNG1	calcium voltage-gated channel auxiliary subunit gamma 1
XP_057571955.1	KCNH6	potassium voltage-gated channel subfamily H member 6
XP_057572109.1	KCNH4	potassium voltage-gated channel subfamily H member 4
XP_057572195.1	KCNJ2	potassium inwardly rectifying channel subfamily J member 2
XP_057572365.1	KCNJ16	potassium inwardly rectifying channel subfamily J member 16
XP_057572474.1	CACNG5	calcium voltage-gated channel auxiliary subunit gamma 5
XP_057572626.1	TMC6	transmembrane channel like 6
XP_057572846.1	KCNJ12	potassium inwardly rectifying channel subfamily J member 12
XP_057573722.1	CACNA1F	calcium voltage-gated channel subunit alpha1 F
XP_057574013.1	CLDN34	claudin 34
XP_057574037.1	CLCN5	chloride voltage-gated channel 5
XP_057574449.1	GRIA3	glutamate ionotropic receptor AMPA type subunit 3
XP_057574455.1	TRPC5	transient receptor potential cation channel subfamily C member 5
XP_057574536.1	KCND1	potassium voltage-gated channel subfamily D member 1
XP_057574605.1	GLRA2	glycine receptor alpha 2
XP_057575094.1	CLCN4	chloride voltage-gated channel 4
XP_057575297.1	GABRQ	gamma-aminobutyric acid type A receptor subunit theta
XP_057575327.1	CNGA2	cyclic nucleotide gated channel subunit alpha 2
XP_057576856.1	TRPM3	transient receptor potential cation channel subfamily M member 3
XP_057576989.1	CACNA1B	calcium voltage-gated channel subunit alpha1 B
XP_057577153.1	CLCN3	chloride voltage-gated channel 3
XP_057577459.1	RYR3	ryanodine receptor 3
XP_057577470.1	TRPM1	transient receptor potential cation channel subfamily M member 1
XP_057577729.1	TRPM6	transient receptor potential cation channel subfamily M member 6
XP_057577934.1	CATSPER2	cation channel sperm associated 2
XP_057578150.1	TMC1	transmembrane channel like 1
XP_057578155.1	TRPM7	transient receptor potential cation channel subfamily M member 7
XP_057578431.1	GRIN3A	glutamate ionotropic receptor NMDA type subunit 3A
XP_057578631.1	CHRNA7	cholinergic receptor nicotinic alpha 7 subunit
XP_057578715.1	KCNT1	potassium sodium-activated channel subfamily T member 1
XP_057579368.1	CLCC1	chloride channel CLIC like 1
XP_057579598.1	HCN4	hyperpolarization activated cyclic nucleotide gated potassium channel 4
XP_057580284.1	CACFD1	calcium channel flower domain containing 1
XP_057580360.1	TMC3	transmembrane channel like 3
XP_057580583.1	LOC130846387	glycine receptor subunit alpha-3
XP_057580807.1	KCNV2	potassium voltage-gated channel modifier subfamily V member 2
XP_057581372.1	KCNN3	potassium calcium-activated channel subfamily N member 3
XP_057581519.1	ASIC5	acid sensing ion channel subunit family member 5
XP_057582030.1	CACNA1E	calcium voltage-gated channel subunit alpha1 E
XP_057582716.1	GRIA2	glutamate ionotropic receptor AMPA type subunit 2
XP_057582771.1	KCNK7	potassium two pore domain channel subfamily K member 7
XP_057582772.1	KCNQ1	potassium voltage-gated channel subfamily Q member 1
XP_057582851.1	CNGA1	cyclic nucleotide gated channel subunit alpha 1
XP_057583162.1	CATSPER1	cation channel sperm associated 1
XP_057583169.1	TRPM5	transient receptor potential cation channel subfamily M member 5
XP_057583197.1	LOC130848844	voltage-dependent R-type calcium channel subunit alpha-1E-like
XP_057583221.1	SLC9C2	solute carrier family 9 member C2 (putative)
XP_057583619.1	CACNA1S	calcium voltage-gated channel subunit alpha1 S
XP_057583793.1	PKD2	polycystin 2, transient receptor potential cation channel
XP_057583870.1	TPCN2	two pore segment channel 2
XP_057583973.1	KCNK2	potassium two pore domain channel subfamily K member 2
XP_057584000.1	KCNH1	potassium voltage-gated channel subfamily H member 1
XP_057584421.1	GABRB1	gamma-aminobutyric acid type A receptor subunit beta1
XP_057584859.1	KCNK4	potassium two pore domain channel subfamily K member 4
XP_057585324.1	KCNC4	potassium voltage-gated channel subfamily C member 4
XP_057585319.1	KCNMB1	potassium calcium-activated channel subfamily M regulatory beta subunit 1
XP_057585601.1	KCNT2	potassium sodium-activated channel subfamily T member 2
XP_057586220.1	KCNK13	potassium two pore domain channel subfamily K member 13
XP_057586376.1	GRIA1	glutamate ionotropic receptor AMPA type subunit 1
XP_057586468.1	GLRA1	glycine receptor alpha 1
XP_057587555.1	TRPV6	transient receptor potential cation channel subfamily V member 6
XP_057587894.1	KCNH5	potassium voltage-gated channel subfamily H member 5
XP_057587933.1	KCNK10	potassium two pore domain channel subfamily K member 10
XP_057588265.1	KCND2	potassium voltage-gated channel subfamily D member 2
XP_057588338.1	TRPV5	transient receptor potential cation channel subfamily V member 5
XP_057588713.1	SLC13A4	solute carrier family 13 member 4
XP_057589668.1	CLCN1	chloride voltage-gated channel 1
XP_057589798.1	KCNH2	potassium voltage-gated channel subfamily H member 2
XP_057590188.1	PKD2L2	polycystin 2 like 2, transient receptor potential cation channel
XP_057590296.1	KCNK18	potassium two pore domain channel subfamily K member 18
XP_057590593.1	CATSPER3	cation channel sperm associated 3
XP_057591178.1	KCNMA1	potassium calcium-activated channel subfamily M alpha 1
XP_057591542.1	KCNQ3	potassium voltage-gated channel subfamily Q member 3
XP_057592045.1	CNNM2	cyclin and CBS domain divalent metal cation transport mediator 2
XP_057592299.1	TRPA1	transient receptor potential cation channel subfamily A member 1
XP_057592321.1	KCNV1	potassium voltage-gated channel modifier subfamily V member 1
XP_057592890.1	KCNK1	potassium two pore domain channel subfamily K member 1
XP_057592901.1	KCNK9	potassium two pore domain channel subfamily K member 9
XP_057592929.1	PKD2L1	polycystin 2 like 1, transient receptor potential cation channel
XP_057592961.1	RYR2	ryanodine receptor 2
XP_057593168.1	KCNB2	potassium voltage-gated channel subfamily B member 2
XP_057593185.1	KCNN2	potassium calcium-activated channel subfamily N member 2
XP_057593279.1	KCNS2	potassium voltage-gated channel modifier subfamily S member 2
XP_057593465.1	CNGB3	cyclic nucleotide gated channel subunit beta 3
XP_057593627.1	LOC130854793	voltage-dependent calcium channel gamma-like subunit
XP_057594341.1	KCNQ5	potassium voltage-gated channel subfamily Q member 5
XP_057594774.1	CLCN2	chloride voltage-gated channel 2
XP_057595182.1	KCNH8	potassium voltage-gated channel subfamily H member 8
XP_057595967.1	KCNMB2	potassium calcium-activated channel subfamily M regulatory beta subunit 2
XP_057596439.1	KCNMB4	potassium calcium-activated channel subfamily M regulatory beta subunit 4
XP_057597963.1	KCNJ4	potassium inwardly rectifying channel subfamily J member 4
XP_057597972.1	KCNC2	potassium voltage-gated channel subfamily C member 2
XP_057598047.1	CACNA1I	calcium voltage-gated channel subunit alpha1 I
XP_057598153.1	CNGA3	cyclic nucleotide gated channel subunit alpha 3
XP_057598266.1	PKDREJ	polycystin family receptor for egg jelly
XP_057598396.1	KCNS3	potassium voltage-gated channel modifier subfamily S member 3
XP_057598603.1	KCNK3	potassium two pore domain channel subfamily K member 3
XP_057598707.1	KCNK12	potassium two pore domain channel subfamily K member 12
XP_057598856.1	KCNF1	potassium voltage-gated channel modifier subfamily F member 1
XP_057599062.1	CNNM4	cyclin and CBS domain divalent metal cation transport mediator 4
XP_057599348.1	LOC130857637	two pore calcium channel protein 1-like
XP_057599432.1	KCNG3	potassium voltage-gated channel modifier subfamily G member 3
XP_057599747.1	HCN1	hyperpolarization activated cyclic nucleotide gated potassium channel 1
XP_057600086.1	LOC130858153	sodium channel protein type 2 subunit alpha
XP_057600106.1	KCNJ13	potassium inwardly rectifying channel subfamily J member 13
XP_057600188.1	LOC130858183	sodium channel protein type 3 subunit alpha
XP_057600461.1	TPCN1	two pore segment channel 1
XP_057600559.1	CLCNKA	chloride voltage-gated channel Ka
XP_057600585.1	KCNQ4	potassium voltage-gated channel subfamily Q member 4
XP_057600767.1	KCNH7	potassium voltage-gated channel subfamily H member 7
XP_057601096.1	MCOLN2	mucolipin TRP cation channel 2
XP_057601169.1	TRPM8	transient receptor potential cation channel subfamily M member 8
XP_057601413.1	KCNA3	potassium voltage-gated channel subfamily A member 3
XP_057601451.1	KCNA2	potassium voltage-gated channel subfamily A member 2
XP_057601512.1	SCN9A	sodium voltage-gated channel alpha subunit 9
XP_057601616.1	KCND3	potassium voltage-gated channel subfamily D member 3
XP_057601695.1	LOC130858752	sodium channel protein type 1 subunit alpha
XP_057601896.1	P2RX2	purinergic receptor P2X 2
XP_057602156.1	KCNJ3	potassium inwardly rectifying channel subfamily J member 3
XP_057602488.1	TRPV4	transient receptor potential cation channel subfamily V member 4
XP_057602740.1	TMEM37	transmembrane protein 37
XP_057602796.1	HVCN1	hydrogen voltage gated channel 1
XP_057602799.1	SCN7A	sodium voltage-gated channel alpha subunit 7
XP_057602880.1	KCNA10	potassium voltage-gated channel subfamily A member 10
XP_057602995.1	LOC130859527	P2X purinoceptor 7-like
XP_057603069.1	MCOLN3	mucolipin TRP cation channel 3
XP_057603297.1	KCNJ11	potassium inwardly rectifying channel subfamily J member 11
XP_057603499.1	GABRB2	gamma-aminobutyric acid type A receptor subunit beta2
XP_057603701.1	CLCN7	chloride voltage-gated channel 7
XP_057604462.1	TRPC7	transient receptor potential cation channel subfamily C member 7
XP_057604905.1	PKD1	polycystin 1, transient receptor potential channel interacting
XP_057605211.1	CACNA1H	calcium voltage-gated channel subunit alpha1 H
XP_057605251.1	KCNC1	potassium voltage-gated channel subfamily C member 1
XP_057605694.1	TMC5	transmembrane channel like 5
XP_057605735.1	KCNA4	potassium voltage-gated channel subfamily A member 4
XP_057606343.1	LOC130861456	claudin domain-containing protein 1-like
XP_057606412.1	KCNJ5	potassium inwardly rectifying channel subfamily J member 5
XP_057606459.1	GRIA4	glutamate ionotropic receptor AMPA type subunit 4
XP_057606757.1	TMC7	transmembrane channel like 7
XP_057606859.1	KCNJ1	potassium inwardly rectifying channel subfamily J member 1
XP_057606957.1	HTR3A	5-hydroxytryptamine receptor 3A

## Sheet: Common_Minke_Whale
Protein stable ID version	Gene name	Gene description
XP_007196258.1	PIEZO2	piezo type mechanosensitive ion channel component 2
XP_028018611.1	PKD1L3	polycystin 1 like 3, transient receptor potential channel interacting
XP_007182365.1	KCNV2	potassium voltage-gated channel modifier subfamily V member 2
XP_007170025.1	CLCN6	chloride voltage-gated channel 6
XP_007195875.1	TMC2	transmembrane channel like 2
XP_007170257.1	KCNA5	potassium voltage-gated channel subfamily A member 5
XP_007183277.1	LOC102998353	sodium channel protein type 1 subunit alpha
XP_007168337.1	TRPM4	transient receptor potential cation channel subfamily M member 4
XP_007172668.1	PIEZO1	piezo type mechanosensitive ion channel component 1
XP_007182716.1	CACNA1F	calcium voltage-gated channel subunit alpha1 F
XP_007193743.1	LOC102998585	phosphatidylinositol 3,4,5-trisphosphate 3-phosphatase TPTE2
XP_007174916.1	KCNC1	potassium voltage-gated channel subfamily C member 1
XP_007179367.1	KCNH3	potassium voltage-gated channel subfamily H member 3
XP_007183278.1	SCN9A	sodium voltage-gated channel alpha subunit 9
XP_007192739.2	GLRA3	glycine receptor alpha 3
XP_007170260.1	KCNA1	potassium voltage-gated channel subfamily A member 1
XP_007183279.2	SCN7A	sodium voltage-gated channel alpha subunit 7
XP_028024852.1	GRIA4	glutamate ionotropic receptor AMPA type subunit 4
XP_007172918.1	CNGA4	cyclic nucleotide gated channel subunit alpha 4
XP_007186941.2	ITPR3	inositol 1,4,5-trisphosphate receptor type 3
XP_007170261.1	KCNA6	potassium voltage-gated channel subfamily A member 6
XP_007177863.1	LOC102999449	potassium voltage-gated channel subfamily H member 4
XP_028024039.1	CACNA1I	calcium voltage-gated channel subunit alpha1 I
XP_007164741.1	KCNQ4	potassium voltage-gated channel subfamily Q member 4
XP_007170851.1	RYR2	ryanodine receptor 2
XP_007167351.1	KCNT2	potassium sodium-activated channel subfamily T member 2
XP_007174923.1	KCNJ11	potassium inwardly rectifying channel subfamily J member 11
XP_007195712.1	KCNF1	potassium voltage-gated channel modifier subfamily F member 1
XP_007180172.1	TRPV4	transient receptor potential cation channel subfamily V member 4
XP_007180021.1	KCNC3	potassium voltage-gated channel subfamily C member 3
XP_007169496.1	KCNA2	potassium voltage-gated channel subfamily A member 2
XP_007189591.1	P2RX4	purinergic receptor P2X 4
XP_007171485.1	GABRB2	gamma-aminobutyric acid type A receptor subunit beta2
XP_007165402.1	SLC9C2	solute carrier family 9 member C2 (putative)
XP_007183628.1	GABRQ	gamma-aminobutyric acid type A receptor subunit theta
XP_007169497.1	KCNA10	potassium voltage-gated channel subfamily A member 10
XP_007170942.1	TPCN1	two pore segment channel 1
XP_007195352.1	CLCN2	chloride voltage-gated channel 2
XP_007176515.1	CACNA1G	calcium voltage-gated channel subunit alpha1 G
XP_007185801.1	ZACN	zinc activated ion channel
XP_007178729.1	CATSPER4	cation channel sperm associated 4
XP_007174846.1	CACNA1D	calcium voltage-gated channel subunit alpha1 D
XP_007172234.1	CATSPER3	cation channel sperm associated 3
XP_007185381.1	KCNB1	potassium voltage-gated channel subfamily B member 1
XP_007189271.1	PKDREJ	polycystin family receptor for egg jelly
XP_007165558.1	GRIA1	glutamate ionotropic receptor AMPA type subunit 1
XP_028022848.1	TMTC3	transmembrane O-mannosyltransferase targeting cadherins 3
XP_028023624.1	CLCN4	H(+)/Cl(-) exchange transporter 4-like
XP_007180944.1	CATSPERB	cation channel sperm associated auxiliary subunit beta
XP_028022783.1	PKD2	polycystin 2, transient receptor potential cation channel
XP_007192175.1	KCNN2	potassium calcium-activated channel subfamily N member 2
XP_007185608.1	CACNG1	calcium voltage-gated channel auxiliary subunit gamma 1
XP_007190424.1	LOC103003646	potassium channel subfamily K member 13
XP_007179026.1	CNGA2	cyclic nucleotide gated channel subunit alpha 2
XP_007172328.2	PKD2L2	polycystin 2 like 2, transient receptor potential cation channel
XP_007185611.1	CACNG5	calcium voltage-gated channel auxiliary subunit gamma 5
XP_007181337.1	TMEM37	transmembrane protein 37
XP_007188379.1	TMC5	transmembrane channel like 5
XP_007173413.1	KCNK18	potassium two pore domain channel subfamily K member 18
XP_028022474.1	CACNA1B	calcium voltage-gated channel subunit alpha1 B
XP_007194312.1	TMC3	transmembrane channel like 3
XP_007183423.1	KCNJ5	potassium inwardly rectifying channel subfamily J member 5
XP_007188380.1	TMC7	transmembrane channel like 7
XP_007191273.1	TRPC6	transient receptor potential cation channel subfamily C member 6
XP_007195065.1	KCNC2	potassium voltage-gated channel subfamily C member 2
XP_007183424.1	KCNJ1	potassium inwardly rectifying channel subfamily J member 1
XP_007171314.1	CATSPER1	cation channel sperm associated 1
XP_007183034.1	KCNH8	potassium voltage-gated channel subfamily H member 8
XP_007187283.1	CNNM2	cyclin and CBS domain divalent metal cation transport mediator 2
XP_007165023.1	KCNS2	potassium voltage-gated channel modifier subfamily S member 2
XP_028022344.1	TRPM3	transient receptor potential cation channel subfamily M member 3
XP_007172251.1	TRPC7	transient receptor potential cation channel subfamily C member 7
XP_007171846.1	KCNJ10	potassium inwardly rectifying channel subfamily J member 10
XP_028022564.1	SCN3A	sodium voltage-gated channel alpha subunit 3
XP_007188674.1	GLRA1	glycine receptor alpha 1
XP_028025147.1	KCNS1	potassium voltage-gated channel modifier subfamily S member 1
XP_007175044.1	CLCNKA	chloride voltage-gated channel Ka
XP_007185480.1	KCNQ2	potassium voltage-gated channel subfamily Q member 2
XP_007171847.1	KCNJ9	potassium inwardly rectifying channel subfamily J member 9
XP_007191516.2	SCN11A	sodium voltage-gated channel alpha subunit 11
XP_028022284.1	CACNA1A	calcium voltage-gated channel subunit alpha1 A
XP_007191517.1	SCN10A	sodium voltage-gated channel alpha subunit 10
XP_028021764.1	RYR1	ryanodine receptor 1
XP_007191521.1	SCN5A	sodium voltage-gated channel alpha subunit 5
XP_028022199.1	PKD1	polycystin 1, transient receptor potential channel interacting
XP_007193147.1	KCNK15	potassium two pore domain channel subfamily K member 15
XP_028022927.1	KCNJ13	potassium inwardly rectifying channel subfamily J member 13
XP_007189114.1	KCNJ4	potassium inwardly rectifying channel subfamily J member 4
XP_007180123.1	KCNK6	potassium two pore domain channel subfamily K member 6
XP_028023822.1	CACNA1E	calcium voltage-gated channel subunit alpha1 E
XP_007194890.1	KCNJ8	potassium inwardly rectifying channel subfamily J member 8
XP_007182628.1	KCNG4	potassium voltage-gated channel modifier subfamily G member 4
XP_007180883.1	RYR3	ryanodine receptor 3
XP_007180373.1	KCND1	potassium voltage-gated channel subfamily D member 1
XP_007168282.1	KCNJ14	potassium inwardly rectifying channel subfamily J member 14
XP_007177490.1	P2RX1	purinergic receptor P2X 1
XP_007171432.1	KCNMB1	potassium calcium-activated channel subfamily M regulatory beta subunit 1
XP_007164047.1	KCNH1	potassium voltage-gated channel subfamily H member 1
XP_007182330.1	TMC1	transmembrane channel like 1
XP_007193026.1	KCNH5	potassium voltage-gated channel subfamily H member 5
XP_007169290.1	MCOLN1	mucolipin TRP cation channel 1
XP_007185834.1	TMC8	transmembrane channel like 8
XP_007195535.1	KCNN1	potassium calcium-activated channel subfamily N member 1
XP_007192543.1	ITPR1	inositol 1,4,5-trisphosphate receptor type 1
XP_007195084.1	KCNMB4	potassium calcium-activated channel subfamily M regulatory beta subunit 4
XP_007181790.1	CLCN7	chloride voltage-gated channel 7
XP_007182044.1	CACNA1H	calcium voltage-gated channel subunit alpha1 H
XP_028018109.1	CATSPER2	cation channel sperm associated 2
XP_007179183.1	GABRB3	gamma-aminobutyric acid type A receptor subunit beta3
XP_007198666.1	PKD1L2	polycystin 1 like 2
XP_028020213.1	KCNK1	potassium two pore domain channel subfamily K member 1
XP_007172048.1	HTR3A	5-hydroxytryptamine receptor 3A
XP_007188777.1	KCNK10	potassium two pore domain channel subfamily K member 10
XP_007169689.1	KCNA3	potassium voltage-gated channel subfamily A member 3
XP_007182337.1	TRPM6	transient receptor potential cation channel subfamily M member 6
XP_028023615.1	PKD2L1	polycystin 2 like 1, transient receptor potential cation channel
XP_007188989.2	KCNQ3	potassium voltage-gated channel subfamily Q member 3
XP_007169690.1	KCNC4	potassium voltage-gated channel subfamily C member 4
XP_007197874.1	HCN4	hyperpolarization activated cyclic nucleotide gated potassium channel 4
XP_007180809.2	GABRB1	gamma-aminobutyric acid type A receptor subunit beta1
XP_007184816.1	TRPM8	transient receptor potential cation channel subfamily M member 8
XP_007185186.1	TRPA1	transient receptor potential cation channel subfamily A member 1
XP_007185644.1	KCNJ16	potassium inwardly rectifying channel subfamily J member 16
XP_007171183.1	TPCN2	two pore segment channel 2
XP_007175635.1	KCNK2	potassium two pore domain channel subfamily K member 2
XP_007186034.1	TMC6	transmembrane channel like 6
XP_007173087.1	MCOLN2	mucolipin TRP cation channel 2
XP_007172719.1	TRPM2	transient receptor potential cation channel subfamily M member 2
XP_007177510.1	TRPV1	transient receptor potential cation channel subfamily V member 1
XP_007177737.1	LOC103014188	potassium voltage-gated channel subfamily H member 4
XP_007183831.2	KCNJ6	potassium inwardly rectifying channel subfamily J member 6
XP_007171336.1	KCNQ1	potassium voltage-gated channel subfamily Q member 1
XP_007182094.1	GLRA2	glycine receptor alpha 2
XP_028018438.1	CACNA1S	calcium voltage-gated channel subunit alpha1 S
XP_007183832.2	KCNJ15	potassium inwardly rectifying channel subfamily J member 15
XP_007185107.1	KCNB2	potassium voltage-gated channel subfamily B member 2
XP_007185653.1	KCNJ2	potassium inwardly rectifying channel subfamily J member 2
XP_028019405.1	TRPM5	transient receptor potential cation channel subfamily M member 5
XP_007197475.1	CNGA3	cyclic nucleotide gated channel subunit alpha 3
XP_007181455.1	TMC4	transmembrane channel like 4
XP_028018751.1	CNGB1	cyclic nucleotide gated channel subunit beta 1
XP_007170470.1	TRPM7	transient receptor potential cation channel subfamily M member 7
XP_028020012.1	MCOLN3	mucolipin TRP cation channel 3
XP_007177514.1	TRPV3	transient receptor potential cation channel subfamily V member 3
XP_007180822.1	CNGA1	cyclic nucleotide gated channel subunit alpha 1
XP_007183247.1	KCNH7	potassium voltage-gated channel subfamily H member 7
XP_007169545.1	CLCC1	chloride channel CLIC like 1
XP_007188857.1	KCNV1	potassium voltage-gated channel modifier subfamily V member 1
XP_007191748.1	LOC103016485	voltage-dependent calcium channel gamma-like subunit
XP_007183551.1	KCNS3	potassium voltage-gated channel modifier subfamily S member 3
XP_007169461.1	KCND3	potassium voltage-gated channel subfamily D member 3
XP_028023528.1	LOC103016828	H(+)/Cl(-) exchange transporter 4-like
XP_007191480.1	KCNK3	potassium two pore domain channel subfamily K member 3
XP_007181461.1	CACNG6	calcium voltage-gated channel auxiliary subunit gamma 6
XP_007197480.1	LOC103017170	two pore calcium channel protein 2-like
XP_007184223.1	GRIA2	glutamate ionotropic receptor AMPA type subunit 2
XP_007167166.1	KCNG3	potassium voltage-gated channel modifier subfamily G member 3
XP_028020706.1	SCN4A	sodium voltage-gated channel alpha subunit 4
XP_007175919.2	KCNH6	potassium voltage-gated channel subfamily H member 6
XP_007184743.1	CLCN1	chloride voltage-gated channel 1
XP_007198787.1	KCNH2	potassium voltage-gated channel subfamily H member 2
XP_007183153.1	KCNJ3	potassium inwardly rectifying channel subfamily J member 3
XP_007178541.1	KCNN3	potassium calcium-activated channel subfamily N member 3
XP_007182407.1	KCNMB2	potassium calcium-activated channel subfamily M regulatory beta subunit 2
XP_007192731.1	CLCN3	chloride voltage-gated channel 3
XP_007194929.1	ITPR2	inositol 1,4,5-trisphosphate receptor type 2
XP_007179440.1	SCN8A	sodium voltage-gated channel alpha subunit 8
XP_007166972.1	KCNK9	potassium two pore domain channel subfamily K member 9
XP_007185351.1	KCNG1	potassium voltage-gated channel modifier subfamily G member 1
XP_007167571.1	TRPM1	transient receptor potential cation channel subfamily M member 1
XP_007193727.1	TRPC4	transient receptor potential cation channel subfamily C member 4
XP_007182062.1	SLC9C1	solute carrier family 9 member C1
XP_007172460.1	TRPC3	transient receptor potential cation channel subfamily C member 3
XP_007168138.1	KCNN4	potassium calcium-activated channel subfamily N member 4
XP_007189566.1	HVCN1	hydrogen voltage gated channel 1
XP_007171009.1	KCNK7	potassium two pore domain channel subfamily K member 7
XP_007183264.1	LOC103019313	sodium channel protein type 2 subunit alpha
XP_007174263.1	KCNJ12	potassium inwardly rectifying channel subfamily J member 12
XP_028021363.1	CACNA1C	calcium voltage-gated channel subunit alpha1 C
XP_028020848.1	HCN2	hyperpolarization activated cyclic nucleotide gated potassium and sodium channel 2
XP_007197982.1	KCNK16	potassium two pore domain channel subfamily K member 16
XP_007166739.1	KCNQ5	potassium voltage-gated channel subfamily Q member 5
XP_007184750.1	TRPV5	transient receptor potential cation channel subfamily V member 5
XP_007197983.1	KCNK17	potassium two pore domain channel subfamily K member 17
XP_007173511.1	CHRNA7	cholinergic receptor nicotinic alpha 7 subunit
XP_007197984.1	KCNK5	potassium two pore domain channel subfamily K member 5
XP_007174529.1	KCNK4	potassium two pore domain channel subfamily K member 4
XP_007182707.1	CLCN5	chloride voltage-gated channel 5
XP_007166611.1	KCNMA1	potassium calcium-activated channel subfamily M alpha 1
XP_028018314.1	NALCN	sodium leak channel, non-selective
XP_007184754.1	TRPV6	transient receptor potential cation channel subfamily V member 6
XP_007194457.1	KCNT1	potassium sodium-activated channel subfamily T member 1
XP_028024267.1	KCNK12	potassium two pore domain channel subfamily K member 12
XP_007181064.1	KCNA4	potassium voltage-gated channel subfamily A member 4
XP_007170167.1	KCNU1	potassium calcium-activated channel subfamily U member 1
XP_007177322.1	KCND2	potassium voltage-gated channel subfamily D member 2
XP_007168331.1	KCNA7	potassium voltage-gated channel subfamily A member 7
XP_028018917.1	LOC114236130	potassium channel subfamily K member 13
XP_028018923.1	LOC114236132	potassium channel subfamily K member 13

[truncated: 9 more sheets: Blue_Whale, Sperm_Whale, Yangtze_river_dolphin, Bottlenose_Dolphin, Orca, Vaquita, Narwhal, Beluga, Summary]
