# Supplementary material for: Evolution of ion channels in cetaceans: a natural experiment in the tree of life
Source: Sci Rep. 2024 Jul 23;14:17024. doi: 10.1038/s41598-024-66082-1 (PMC11266680; doi:10.1038/s41598-024-66082-1)
Supplement: Supplementary file 2 — Supplementary Tables. [file 41598_2024_66082_MOESM2_ESM.xlsx]

## Sheet: Supplementary_Table_S2
Suppplementary Table S2. Enriched categories related to heart physiology in cetaceans based on the MGI mammalian phenotype ontology database using the Enrichr platform (https://maayanlab.cloud/Enrichr/).
Term	Ion channels in the category	Genes in the category	P-Value	Adjusted P-Value	Odds Ratio	Combined Score	Genes
decreased cardiac muscle contractility	4	116	7.55e-05	0.00167782	20.2541	192.228	HCN4;RYR2;CACNA1C;SCN5A
irregular heartbeat	3	45	9.19e-05	0.00190388	39.5218	367.343	RYR2;CACNA1C;SCN5A
atrial fibrillation	2	8	0.000103	0.00192664	179.775	1650.52	RYR2;SCN5A
abnormal T wave	2	8	0.000103	0.00192664	179.775	1650.52	KCNQ1;SCN5A
prolonged PR interval	3	53	0.00015	0.00256067	33.185	292.166	KCNQ1;SCN5A;CACNA1F
decreased b-wave amplitude	3	57	0.000186	0.00292325	30.7207	263.804	CNGA3;CLCC1;CACNA1F
decreased heart rate	4	149	0.000199	0.0030323	15.6185	133.13	HCN4;RYR2;CACNA1C;SCN5A
abnormal myocardial fiber physiology	3	64	0.000263	0.00371367	27.1858	224.097	RYR2;CACNA1C;SCN5A
shortened QRS complex duration	2	13	0.000285	0.00371367	98.0344	800.222	CLCNKA;SCN5A
ventricular premature beat	2	13	0.000285	0.00371367	98.0344	800.222	RYR2;SCN5A
abnormal heart morphology	6	485	0.000326	0.00401418	7.39495	59.3701	RYR2;CLCNKA;SCN5A;CACNA1F;CNNM2;NALCN
ventricular tachycardia	2	14	0.000332	0.00401418	89.8604	719.759	RYR2;SCN5A
abnormal afterhyperpolarization	2	16	0.000437	0.00496979	77.0154	595.759	RYR2;CACNA1I
abnormal heart rate	2	19	0.00062	0.00609911	63.4149	468.326	HCN4;SCN5A
increased heart weight	4	204	0.000654	0.00631833	11.292	82.804	RYR2;KCNQ1;CACNA1C;SCN5A
atrioventricular block	2	20	0.000689	0.00644095	59.8889	436.049	RYR2;SCN5A
cardiac hypertrophy	3	111	0.00131465	0.00886622	15.3187	101.627	RYR2;KCNQ1;CACNA1C
enlarged heart	5	427	0.001372	0.00904272	6.80896	44.8812	RYR2;CLCNKA;CACNA1F;CNNM2;NALCN

## Sheet: Supplementary_Table_S3
Suppplementary Table S3. Enriched categories related to locomotion in cetaceans based on the MGI mammalian phenotype ontology database using the Enrichr platform (https://maayanlab.cloud/Enrichr/).
Term	Ion channels in the category	Genes in the category	P-Value	Adjusted P-Value	Odds Ratio	Combined Score	Genes
ataxia	5	221	6.67e-05	0.0015485	13.4429	129.249	GLRA1;SCN8A;KCNMA1;CACNA1A;CLCC1
short stride length	3	55	0.000168	0.00270111	31.9054	277.373	GLRA1;KCNMA1;CACNA1A
tonic-clonic seizures	3	55	0.000168	0.00270111	31.9054	277.373	RYR2;GLRA1;CLCN3
impaired swimming	3	69	0.000329	0.00401418	25.1199	201.481	KCNQ1;KCNMA1;CACNA1A
dystonia	2	19	0.00062	0.00609911	63.4149	468.326	SCN8A;CACNA1A
muscle spasm	2	24	0.000995	0.00790745	48.9902	338.646	GLRA1;CACNA1A
abnormal miniature endplate potential	2	24	0.000995	0.00790745	48.9902	338.646	SCN8A;CACNA1A
abnormal muscle contractility	2	26	0.00116906	0.00836554	44.9032	303.166	KCNMA1;RYR3
impaired balance	3	107	0.00118271	0.00836554	15.9111	107.24	SCN8A;KCNQ1;CACNA1A
abnormal muscle electrophysiology	2	30	0.00155706	0.00940724	38.4807	248.776	CACNA1A;CACNA1C

## Sheet: Supplementary_Table_S4
Suppplementary Table S4. Enriched categories related to visual system in cetaceans based on the MGI mammalian phenotype ontology database using the Enrichr platform (https://maayanlab.cloud/Enrichr/).
Term	Ion channels in the category	Genes in the category	P-Value	Adjusted P-Value	Odds Ratio	Combined Score	Genes
abnormal eye physiology	3	66	0.000288	0.00371367	26.3201	214.564	CNGA3;CACNA1F;CLCN3
abnormal retinal inner plexiform layer morphology	2	16	0.000437	0.00496979	77.0154	595.759	CLCC1;CACNA1F
abnormal cone electrophysiology	3	80	0.000508	0.00545272	21.5195	163.24	GLRA1;CNGA3;CACNA1F
photoreceptor outer segment degeneration	2	21	0.00076	0.00667927	56.734	407.47	CNGA3;CLCN3
decreased retinal cone cell number	2	23	0.000913	0.00756845	51.3256	359.192	CLCC1;CACNA1F
retinal cone cell degeneration	2	25	0.00108046	0.00810131	46.8578	320.056	CNGA3;CACNA1F
abnormal retinal cone cell morphology	2	25	0.00108046	0.00810131	46.8578	320.056	CNGA3;CACNA1F
abnormal retinal outer plexiform layer morphology	2	25	0.00108046	0.00810131	46.8578	320.056	CLCC1;CACNA1F
blindness	2	26	0.00116906	0.00836554	44.9032	303.166	CACNA1F;CLCN3
decreased retinal photoreceptor cell number	2	30	0.00155706	0.00940724	38.4807	248.776	CNGA3;CLCN3

## Sheet: Supplementary_Table_S5
Suppplementary Table S5. Enriched categories related to neurological system in cetaceans based on the MGI mammalian phenotype ontology database using the Enrichr platform (https://maayanlab.cloud/Enrichr/).
Term	Ion channels in the category	Genes in the category	P-Value	Adjusted P-Value	Odds Ratio	Combined Score	Genes
abnormal nervous system physiology	4	117	7.81e-05	0.00167782	20.0738	189.847	KCNK5;CACNA1A;CACNA1C;CLCN3
decreased cerebellar granule cell number	2	8	0.000103	0.00192664	179.775	1650.52	SCN8A;CLCC1
decreased physiological sensitivity to xenobiotic	4	138	0.000148	0.00256067	16.91	149.122	CLCNKA;NALCN;CACNA1E;KCNK2
abnormal inhibitory postsynaptic currents	3	65	0.000275	0.00371367	26.746	219.244	GLRA1;CACNA1B;CACNA1A
impaired acrosome reaction	2	15	0.000383	0.00453163	82.9439	652.592	GLRA1;KCNU1
abnormal excitatory postsynaptic potential	3	79	0.000489	0.00541321	21.8037	166.2	CACNA1B;CACNA1A;CLCN3
stereotypic behavior	2	19	0.00062	0.00609911	63.4149	468.326	KCNQ1;CLCN3
cerebellum hypoplasia	2	20	0.000689	0.00644095	59.8889	436.049	CACNA1A;CLCC1
abnormal brain morphology	4	211	0.000742	0.00667927	10.9063	78.5995	SCN8A;CACNA1A;CACNA1C;CLCN3
abnormal spike wave discharge	2	21	0.00076	0.00667927	56.734	407.47	SCN8A;CACNA1A
increased susceptibility to ischemic brain injury	2	21	0.00076	0.00667927	56.734	407.47	CACNA1A;KCNK2
abnormal miniature excitatory postsynaptic currents	3	96	0.000864	0.00736993	17.8029	125.579	RYR2;CACNA1B;CACNA1A
abnormal sensory capabilities-reflexes-nociception	2	23	0.000913	0.00756845	51.3256	359.192	CACNA1B;CACNA1E
abnormal CNS synaptic transmission	3	104	0.00108949	0.00810131	16.3861	111.787	GLRA1;CACNA1A;CACNA1C
abnormal long term spatial reference memory	2	26	0.00116906	0.00836554	44.9032	303.166	GRIA1;CACNA1B
abnormal nerve conduction	2	27	0.00126103	0.0088064	43.1049	287.761	SCN8A;NALCN
abnormal neuron physiology	3	110	0.00128083	0.0088064	15.4626	102.985	SCN8A;CACNA1C;CACNA1F
limb grasping	4	245	0.00129059	0.0088064	9.35151	62.2124	GLRA1;SCN8A;CACNA1A;TRPM7
decreased susceptibility to pharmacologically induced seizures	2	29	0.00145505	0.00937696	39.9079	260.707	SCN8A;CLCN3
